# Supplementary material for: High-resolution targeted bisulfite sequencing reveals blood cell type-specific DNA methylation patterns in IL13 and ORMDL3
Source: Clin Epigenetics. 2021 May 10;13:106. doi: 10.1186/s13148-021-01093-7 (PMC8111952; doi:10.1186/s13148-021-01093-7)
Supplement: Supplementary file 2 — Additional file 2: Table 1. Including Sequence information of the primer probes designed for bs-OS-Seq analyses. [file 13148_2021_1093_MOESM2_ESM.xlsx]

## Sheet: IL13 and ORMDL3 oligos
Feature_ID	Exon_number	Feature_position	Oligo_ID	Strand	Direction	Chromosome	Start	End	Length	GC_content	TM	Mismatches	Palindromes	Sequence, 5'-3'	Repeat_sequence_TRF	Repeat_found		CpG conversion	BS conversion	Oligo order 5'-3'
IL13	1	0	IL13_1_upstream_12_f_>	forward	>	chr5	131988311	131988352	42	52.381	98.1424	0	0	AAACACGGCTCACTGCAGTCTCAAACCCCTGGGTTCAAGTGA	-	no		CTTCTGGGTTCCTGCCCTGTGTACCATGACAGGAATCAAATC	UTTUTGGGTTUUTGUUUTGTGTAUUATGAUAGGAATUAAATU	TTTTTGGGTTTTTGTTTTGTGTATTATGATAGGAATTAAATT
IL13	1	1	IL13_1_1_8_f_>	forward	>	chr5	131988423	131988464	42	50	97.1662	0	0	CTAGGATTACAGGTGTGAGCCACTGTGCCTGGCTGACATATT	-	no		CCAACCTCATTCACAACATGGTGAGAGCCTGTCTGCTGCCT	UUAAUUTUATTUAUAAUATGGTGAGAGUUTGTUTGUTGUUT	TTAATTTTATTTATAATATGGTGAGAGTTTGTTTGTTGTTT
IL13	1	2	IL13_1_2_1_f_>	forward	>	chr5	131988488	131988529	42	50	97.1662	0	0	TGTTGCCCAGGCTGGTCTCATACTCTTGGGCTCAAGCAATTT	-	no		CTGCTTGTTTGCAGAACAGCAGAGAGGGGCAGCAGGATGAAT	UTGUTTGTTTGUAGAAUAGUAGAGAGGGGUAGUAGGATGAAT	TTGTTTGTTTGTAGAATAGTAGAGAGGGGTAGTAGGATGAAT
IL13	1	3	IL13_1_3_18_f_>	forward	>	chr5	131988673	131988714	42	50	97.1662	0	0	TTTTGAGACAGAGCCTTGCTCTGTCACCTACGTTGGAGTGCA	-	no		ATCAAAAGAGTGGAACTGCCTGGAGTTCTCAGGGAAACAAGG	ATUAAAAGAGTGGAAUTGUUTGGAGTTUTUAGGGAAAUAAGG	ATTAAAAGAGTGGAATTGTTTGGAGTTTTTAGGGAAATAAGG
IL13	1	4	IL13_1_4_16_f_>	forward	>	chr5	131988759	131988804	46	41.3043	95.2987	0	0	CTGTCATGCTAGTATGTGGATATGTACAGGGTAAGTACCTTATTCC	-	no		TTGACTTCTCTGCCCTGGGGCTGYGTGCCTCTTGATGA	TTGAUTTUTUTGUUUTGGGGUTGYGTGUUTUTTGATGA	TTGATTTTTTTGTTTTGGGGTTGYGTGTTTTTTGATGA
IL13	1	5	IL13_1_5_7_f_>	forward	>	chr5	131988810	131988859	50	34	93.73	0	0	AAAAGCCCCATAGTCCCAGCATCCAGAGATAATAATCATTGTAATATTTT	-	no		TGAGACACAGTCCAGCAGGGGTTGTGCTGAGTGAGAATTCTC	TGAGAUAUAGTUUAGUAGGGGTTGTGUTGAGTGAGAATTUTU	TGAGATATAGTTTAGTAGGGGTTGTGTTGAGTGAGAATTTTT
IL13	1	6	IL13_1_6_7_f_>	forward	>	chr5	131988910	131988959	50	28	91.27	0	0	CTTAAAATATATGAAGAGCATTCTCCAATGTCAGTATTCTGCATTTAAAA	-	no		AAGAGCAGATGTCCCACATTAGGCCTTCAGTGAGACACAGTC	AAGAGUAGATGTUUUAUATTAGGUUTTUAGTGAGAUAUAGTU	AAGAGTAGATGTTTTATATTAGGTTTTTAGTGAGATATAGTT
IL13	1	7	IL13_1_7_10_f_>	forward	>	chr5	131989033	131989074	42	50	97.1662	0	0	CTAGTCTTGCACCCCTTTTCCCTGGCACTATAACACCTCTGT	-	no		TTCTACCTGATCAGTCCTCCTAAGTTGGGGTTTGGGGAGATC	TTUTAUUTGATUAGTUUTUUTAAGTTGGGGTTTGGGGAGATU	TTTTATTTGATTAGTTTTTTTAAGTTGGGGTTTGGGGAGATT
IL13	1	8	IL13_1_8_11_f_>	forward	>	chr5	131989130	131989179	50	32	92.91	0	0	GTTGGTTATAAAGTGGGAGTTTGTGTTTATTCCATTGTTTTCATTTGGAA	-	no		CCTAGTCTGTTGTTTTCTCCTTTCTTCCTCCCTTCCTCCCTC	UUTAGTUTGTTGTTTTUTUUTTTUTTUUTUUUTTUUTUUUTU	TTTAGTTTGTTGTTTTTTTTTTTTTTTTTTTTTTTTTTTTTT
IL13	1	9	IL13_1_9_10_f_>	forward	>	chr5	131989233	131989274	42	50	97.1662	0	0	CCTCCACTTTCCACCTTTCAAACGCTGGTGCTGTCATCCATT	-	no		AATGGAGAAAACATCYGGATGGGTTGTTTTGTGTCACCCAGG	AATGGAGAAAAUATUYGGATGGGTTGTTTTGTGTUAUUUAGG	AATGGAGAAAATATTYGGATGGGTTGTTTTGTGTTATTTAGG
IL13	1	10	IL13_1_10_1_f_>	forward	>	chr5	131989288	131989329	42	50	97.1662	0	0	TCAGCTGGCCTAGGATTCAGTTTTCTTGGGTCAGCCAAGTAG	-	no		TTGAGGTGGATTCCAGCTCTCTATGGGAGTTACAGGTGTTGG	TTGAGGTGGATTUUAGUTUTUTATGGGAGTTAUAGGTGTTGG	TTGAGGTGGATTTTAGTTTTTTATGGGAGTTATAGGTGTTGG
IL13	1	11	IL13_1_11_16_f_>	forward	>	chr5	131989463	131989504	42	50	97.1662	0	0	GAGAAAACCCTGCTGCAGGAGAGTCACTCGACTTTGATGAAC	-	no		TAATATACACCTGGAAACAGGTGCTGAGAGGGGAGACTGAGG	TAATATAUAUUTGGAAAUAGGTGUTGAGAGGGGAGAUTGAGG	TAATATATATTTGGAAATAGGTGTTGAGAGGGGAGATTGAGG
IL13	1	12	IL13_1_12_6_f_>	forward	>	chr5	131989513	131989554	42	50	97.1662	0	0	CGACCGCCCTCTACTGTGTCTAGTGTTTCTTGGTCCAGATAT	-	no		ACTCTGGATAAGGGGCAGATCATTCCACCCCTTCCTTCTCTA	AUTUTGGATAAGGGGUAGATUATTUUAUUUUTTUUTTUTUTA	ATTTTGGATAAGGGGTAGATTATTTTATTTTTTTTTTTTTTA
IL13	1	13	IL13_1_13_21_f_>	forward	>	chr5	131989688	131989729	42	47.619	96.19	0	0	GACTGTTTTCACTTGGGGAACCTCCTGTGGCAGTTTCTTTGT	-	no		ACCTTAYGGTCTTTAGCAAGCAGGACCCTATCTCAGATAGGG	AUUTTAYGGTUTTTAGUAAGUAGGAUUUTATUTUAGATAGGG	ATTTTAYGGTTTTTAGTAAGTAGGATTTTATTTTAGATAGGG
IL13	1	15	IL13_1_15_2_f_>	forward	>	chr5	131989793	131989834	42	47.619	96.19	0	0	CTTTCCTTGCACGTTAGGTAATCCTGGATTGCCTGCACATGT	-	no		GTGAGGGAGGTGGCCTTCTGGGTACTTCTAGAATATCTCCAT	GTGAGGGAGGTGGUUTTUTGGGTAUTTUTAGAATATUTUUAT	GTGAGGGAGGTGGTTTTTTGGGTATTTTTAGAATATTTTTAT
IL13	1	16	IL13_1_16_5_f_>	forward	>	chr5	131989908	131989949	42	50	97.1662	0	0	ATCACTTGAGCTCAGGAGTCGAAGCTGCAGTGAGTTGTGATC	-	no		GCTCCTGTTATCCTGGAAGTAAATAACTGGCCCCTGAGGACT	GUTUUTGTTATUUTGGAAGTAAATAAUTGGUUUUTGAGGAUT	GTTTTTGTTATTTTGGAAGTAAATAATTGGTTTTTGAGGATT
IL13	1	17	IL13_1_17_10_f_>	forward	>	chr5	131990033	131990074	42	50	97.1662	0	0	CCAGGAGTTTGACACCAGCCTGGGAAACATAGGGAGACTTTA	-	no		GGATGGYGTGTTGTGGGTCACATTTTCTCTGAGGTCTCTAAG	GGATGGYGTGTTGTGGGTUAUATTTTUTUTGAGGTUTUTAAG	GGATGGYGTGTTGTGGGTTATATTTTTTTTGAGGTTTTTAAG
IL13	1	18	IL13_1_18_4_f_>	forward	>	chr5	131990103	131990144	42	52.381	98.1424	0	0	AATTGTTTTGAACTGGGCGCGGTGGCTCACCCCTGTAATTCC	-	no		GCCCTGGGAAGATAAACAATCTGAGCCAGCTCTGGCTTTCTA	GUUUTGGGAAGATAAAUAATUTGAGUUAGUTUTGGUTTTUTA	GTTTTGGGAAGATAAATAATTTGAGTTAGTTTTGGTTTTTTA
IL13	1	19	IL13_1_19_6_f_>	forward	>	chr5	131990213	131990254	42	50	97.1662	0	0	TGTGCGCATGTGCACATGCACGCTAACAGCACTATGTTCTTG	-	no		TAGTCAGAGTTAAGTCCTTCAGAGCCCTCACTTGTCAGCCAC	TAGTUAGAGTTAAGTUUTTUAGAGUUUTUAUTTGTUAGUUAU	TAGTTAGAGTTAAGTTTTTTAGAGTTTTTATTTGTTAGTTAT
IL13	1	20	IL13_1_20_12_f_>	forward	>	chr5	131990335	131990384	50	26	90.45	0	0	TTTTGACTATATACCTCTTGGACTTGTCCTTTAATTTTCTTTTTATTCTA	-	no		TTCAGGTCAGACTTGGGAAGCTCTTTCCCTCTCCTTAGTCAG	TTUAGGTUAGAUTTGGGAAGUTUTTTUUUTUTUUTTAGTUAG	TTTAGGTTAGATTTGGGAAGTTTTTTTTTTTTTTTTAGTTAG
IL13	1	21	IL13_1_21_21_f_>	forward	>	chr5	131990488	131990529	42	45.2381	95.2138	0	0	CCTACATGTGAAGTGGCATCATATACACCTTTTGCACCCTGT	-	no		GGCTTTTGGCACTCCTGGACAAATACTAGGAAGGGTTAGTGG	GGUTTTTGGUAUTUUTGGAUAAATAUTAGGAAGGGTTAGTGG	GGTTTTTGGTATTTTTGGATAAATATTAGGAAGGGTTAGTGG
IL13	1	23	IL13_1_23_18_f_>	forward	>	chr5	131990673	131990714	42	50	97.1662	0	0	TGGATCTGTGCAGTTCAGAACCTGCTGTTCAAGGGTCAACTG	-	no		TGGCTAGGACCTAGGTCTAGGCTTTTCCTAGGCTCATCAAGT	TGGUTAGGAUUTAGGTUTAGGUTTTTUUTAGGUTUATUAAGT	TGGTTAGGATTTAGGTTTAGGTTTTTTTTAGGTTTATTAAGT
IL13	1	24	IL13_1_24_1_f_>	forward	>	chr5	131990688	131990729	42	50	97.1662	0	0	GAATCCGTGGATAAGTGGATCTGTGCAGTTCAGAACCTGCTG	-	no		TCTCTTCTTTTTCAGGGGTCTCTGGTGGTTTCCTGCTCTCAG	TUTUTTUTTTTTUAGGGGTUTUTGGTGGTTTUUTGUTUTUAG	TTTTTTTTTTTTTAGGGGTTTTTGGTGGTTTTTTGTTTTTAG
IL13	1	25	IL13_1_25_4_f_>	forward	>	chr5	131990803	131990844	42	50	97.1662	0	0	GTGGAGGTGGAACATCACAAAGGTCTTCAGCGTCACTGTCTT	-	no		CTGTTTCTCCCCATCTAGGGTAGGGGCCAGTTGGTTGTTTTA	UTGTTTUTUUUUATUTAGGGTAGGGGUUAGTTGGTTGTTTTA	TTGTTTTTTTTTATTTAGGGTAGGGGTTAGTTGGTTGTTTTA
IL13	1	26	IL13_1_26_12_f_>	forward	>	chr5	131990948	131990984	37	59.4595	98.4062	0	0	GCAGTGAGCCGAAATCGCGCCACTGCACTTAAGCCTG	-	no		AGTTGCTGCAGGCTCTGGTTTGAGGCAGGTTATGAAACCACA	AGTTGUTGUAGGUTUTGGTTTGAGGUAGGTTATGAAAUUAUA	AGTTGTTGTAGGTTTTGGTTTGAGGTAGGTTATGAAATTATA
IL13	1	27	IL13_1_27_4_f_>	forward	>	chr5	131991009	131991044	36	61.1111	98.4678	0	0	AGTCCCAGCTACCCAGGAGGCTGAGGCAGGAGAATG	-	no		TTGAGTGTCTGGCATACTGGCTGGGCCYGGATATTTGTATGT	TTGAGTGTUTGGUATAUTGGUTGGGUUYGGATATTTGTATGT	TTGAGTGTTTGGTATATTGGTTGGGTTYGGATATTTGTATGT
IL13	1	28	IL13_1_28_21_f_>	forward	>	chr5	131991188	131991229	42	52.381	98.1424	0	0	ACTGTCTTTTAAAGGTTGTTTATAGGCCGGGCGCGGTGGCTC	-	no		TTTGTGCTCCTCTTCCAGAAGACAGGAGGTTTGCTGTTGTGA	TTTGTGUTUUTUTTUUAGAAGAUAGGAGGTTTGUTGTTGTGA	TTTGTGTTTTTTTTTTAGAAGATAGGAGGTTTGTTGTTGTGA
IL13	1	30	IL13_1_30_3_f_>	forward	>	chr5	131991298	131991339	42	50	97.1662	0	0	CAAGAAGGCTGATTATGTAAAACGGCAGCGCTGGGAATCCGT	-	no		AAGTTGAGAGGTTATCAGCTGTGGTCCTGCAGCTTGGGGG	AAGTTGAGAGGTTATUAGUTGTGGTUUTGUAGUTTGGGGG	AAGTTGAGAGGTTATTAGTTGTGGTTTTGTAGTTTGGGGG
IL13	1	31	IL13_1_31_6_f_>	forward	>	chr5	131991413	131991454	42	50	97.1662	0	0	ATGATGCCCAGTCAGGAGGAGTAAGGCCTGAGAGAGTTGTTT	-	no		TCACTCAGAAAACCCCAACAACAGTGAGGACTCYGCCTCTTC	TUAUTUAGAAAAUUUUAAUAAUAGTGAGGAUTUYGUUTUTTU	TTATTTAGAAAATTTTAATAATAGTGAGGATTTYGTTTTTTT
IL13	1	32	IL13_1_32_1_f_>	forward	>	chr5	131991491	131991529	39	56.4103	98.2926	0	0	CGACCAGCTCATCCTGGGAAAGCTGGGGTTGCTTTTTCG	-	no		GATAAAYGTTTGGCTGCCTCCAGGGCTGGGTGAAYGC	GATAAAYGTTTGGUTGUUTUUAGGGUTGGGTGAAYGU	GATAAAYGTTTGGTTGTTTTTAGGGTTGGGTGAAYGT
IL13	1	33	IL13_1_33_19_f_>	forward	>	chr5	131991678	131991719	42	50	97.1662	0	0	TCAGCGGGGATCCACTCCCGTGCGGGTAATTTTAATTAACAC	-	no		GTGCATYGGCTGGGGAGGTGGCCAAGGAATAAAGTGC	GTGUATYGGUTGGGGAGGTGGUUAAGGAATAAAGTGU	GTGTATYGGTTGGGGAGGTGGTTAAGGAATAAAGTGT
IL13	1	34	IL13_1_34_5_f_>	forward	>	chr5	131991708	131991749	42	50	97.1662	0	0	TCAGAGGGTCTGTTGCTTGTTTCTAGATTGTCAGCGGGGATC	-	no		GTTGATCTTYGGCCCCACAYGGTGAGCCYGGAAGG	GTTGATUTTYGGUUUUAUAYGGTGAGUUYGGAAGG	GTTGATTTTYGGTTTTATAYGGTGAGTTYGGAAGG
IL13	1	35	IL13_1_35_2_f_>	forward	>	chr5	131991800	131991834	35	74.2857	103.219	0	0	GAGCGGCAGCCCCTGCCCTGGAGGGTGGTCTCCAG	-	no		CAGYGGGGAGGCTGCAGCYGYGGGTTGTTACAGCT	UAGYGGGGAGGUTGUAGUYGYGGGTTGTTAUAGUT	TAGYGGGGAGGTTGTAGTYGYGGGTTGTTATAGTT
IL13	1	36	IL13_1_36_17_f_>	forward	>	chr5	131991975	131992009	35	71.4286	102.047	0	0	GCAAAGGTGGCGGTCCGAGCGCCAGGCAGGGCAAG	-	no		GGGAAYGGAGCCCAGGAAAAACTACAACTCCCAGGAGG	GGGAAYGGAGUUUAGGAAAAAUTAUAAUTUUUAGGAGG	GGGAAYGGAGTTTAGGAAAAATTATAATTTTTAGGAGG
IL13	1	37	IL13_1_37_4_f_>	forward	>	chr5	131992010	131992044	35	74.2857	103.219	0	0	CCAGTCTGGAAGCTGCGGAGGCTGGCGAGGGGGCG	-	no		YGCACCAAAATTCTATCATCYGATCTGACCATCAYGTCAYGG	YGUAUUAAAATTUTATUATUYGATUTGAUUATUAYGTUAYGG	YGTATTAAAATTTTATTATTYGATTTGATTATTAYGTTAYGG
IL13	1	38	IL13_1_38_6_f_>	forward	>	chr5	131992116	131992154	39	56.4103	98.2926	0	0	CCTTATGTAACGGGAGATGGGCCCGATAAGCGGGATCTG	-	no		GTCYGAGTCTCCTCATCTGCAAAACTGGGGCAYGGATAAAAT	GTUYGAGTUTUUTUATUTGUAAAAUTGGGGUAYGGATAAAAT	GTTYGAGTTTTTTTATTTGTAAAATTGGGGTAYGGATAAAAT
IL13	1	39	IL13_1_39_13_f_>	forward	>	chr5	131992252	131992289	38	57.8947	98.3479	0	0	GTGAGTCAACGCCCCTTATCCCCCATGGCCACCAAAAG	-	no		TTGGGTTTYGATCCAGTCTAGGACCCAGCAAAGACCTACAGA	TTGGGTTTYGATUUAGTUTAGGAUUUAGUAAAGAUUTAUAGA	TTGGGTTTYGATTTAGTTTAGGATTTAGTAAAGATTTATAGA
IL13	1	40	IL13_1_40_15_f_>	forward	>	chr5	131992358	131992399	42	52.381	98.1424	0	0	TGTTTCCTAATCTGTAGTAGAGGGCCCACGGCATCTCCCACA	-	no		CTCCAGACCCTCATCCCAGCCAATGTTGTGAAAAGYGCTCT	UTUUAGAUUUTUATUUUAGUUAATGTTGTGAAAAGYGUTUT	TTTTAGATTTTTATTTTAGTTAATGTTGTGAAAAGYGTTTT
IL13	1	41	IL13_1_41_1_f_>	forward	>	chr5	131992394	131992429	36	61.1111	98.4678	0	0	CTACTTGGCCGTGTGACCCCTCTACGGGCCTGTTTC	-	no		TGGAGGAATCTATGATAYGTAGCCTCTTCTCAYGTCAGGTGC	TGGAGGAATUTATGATAYGTAGUUTUTTUTUAYGTUAGGTGU	TGGAGGAATTTATGATAYGTAGTTTTTTTTTAYGTTAGGTGT
IL13	1	42	IL13_1_42_4_f_>	forward	>	chr5	131992505	131992544	40	55	98.24	0	0	GGAACGTCATTCCCACCCTCTCTGTCCACACTCGAAGCTT	-	no		GACCTGAGACAGAAACTCAGGCTCCTTACTACTGATGGAGGA	GAUUTGAGAUAGAAAUTUAGGUTUUTTAUTAUTGATGGAGGA	GATTTGAGATAGAAATTTAGGTTTTTTATTATTGATGGAGGA
IL13	1	43	IL13_1_43_4_f_>	forward	>	chr5	131992606	131992644	39	56.4103	98.2926	0	0	CTCAACCTCCTCACAAGGGTGTGCTTGTGACCCTCCTCA	-	no		GGCAGTAAAGTCTGTGCCCTTGCCTTTAGAYGATGCAGATGT	GGUAGTAAAGTUTGTGUUUTTGUUTTTAGAYGATGUAGATGT	GGTAGTAAAGTTTGTGTTTTTGTTTTTAGAYGATGTAGATGT
IL13	1	44	IL13_1_44_5_f_>	forward	>	chr5	131992708	131992749	42	50	97.1662	0	0	TGTTGATGTCAAGATTTCTCCCCTACCCACTTCCTCCCCGAA	-	no		ACAACCTTGGAGGTGGGGTTTCACAGGTGTGGAATTGGAGAT	AUAAUUTTGGAGGTGGGGTTTUAUAGGTGTGGAATTGGAGAT	ATAATTTTGGAGGTGGGGTTTTATAGGTGTGGAATTGGAGAT
IL13	1	45	IL13_1_45_1_f_>	forward	>	chr5	131992788	131992829	42	50	97.1662	0	0	CCTTTTCCTGCTCTTCCCTCGTTTTCCTAGAAGTCCTCCAGA	-	no		TGGGAGTAACYGAGGAGACCTCAAGAGCCATTTAGTTCAACC	TGGGAGTAAUYGAGGAGAUUTUAAGAGUUATTTAGTTUAAUU	TGGGAGTAATYGAGGAGATTTTAAGAGTTATTTAGTTTAATT
IL13	1	46	IL13_1_46_17_f_>	forward	>	chr5	131992968	131993009	42	50	97.1662	0	0	CAGCCTTAGTCCAGGTCAGAGATTGTAAGTGTTCCTAGTGCC	-	no		TTCAGAGTCAGGTTGGCATGCCATGACATCATCTGACCTTGC	TTUAGAGTUAGGTTGGUATGUUATGAUATUATUTGAUUTTGU	TTTAGAGTTAGGTTGGTATGTTATGATATTATTTGATTTTGT
IL13	1	47	IL13_1_47_15_f_>	forward	>	chr5	131993058	131993099	42	50	97.1662	0	0	GTGGCTGGAAGTAGTGTGCACGTGTCTGGCCCCTTTAATTTA	-	no		CTGTTCCCTCACTTTCAGTTCAGGGTGCCATGAACTGCCATT	UTGTTUUUTUAUTTTUAGTTUAGGGTGUUATGAAUTGUUATT	TTGTTTTTTTATTTTTAGTTTAGGGTGTTATGAATTGTTATT
IL13	1	48	IL13_1_48_12_f_>	forward	>	chr5	131993146	131993184	39	56.4103	98.2926	0	0	TTGGAGATGGGGTCTCACTATGTTGCCTGCCTAGGCTGG	-	no		TTGAAGAAGCTGCCTGTTCTGCTCTGGGTGGTTCAAATACCC	TTGAAGAAGUTGUUTGTTUTGUTUTGGGTGGTTUAAATAUUU	TTGAAGAAGTTGTTTGTTTTGTTTTGGGTGGTTTAAATATTT
IL13	1	49	IL13_1_49_8_f_>	forward	>	chr5	131993223	131993264	42	50	97.1662	0	0	CCACTGAGAGATCCAGAAAGATTCAGAGGTCTTTCTGGGAGC	-	no		TTGGCCCTGGAAATATTGAAGAAGCTGCCTGTTCTGCTCTGG	TTGGUUUTGGAAATATTGAAGAAGUTGUUTGTTUTGUTUTGG	TTGGTTTTGGAAATATTGAAGAAGTTGTTTGTTTTGTTTTGG
IL13	1	50	IL13_1_50_4_f_>	forward	>	chr5	131993303	131993344	42	47.619	96.19	0	0	AAGTTCACTTCTTTTGGCTTGCCTAATTCCTCCTTGGCCCCA	-	no		CAGAGACACCTTTCTTGCCTTAATGCTGGGGAGGTTTCTGTG	UAGAGAUAUUTTTUTTGUUTTAATGUTGGGGAGGTTTUTGTG	TAGAGATATTTTTTTTGTTTTAATGTTGGGGAGGTTTTTGTG
IL13	1	51	IL13_1_51_13_f_>	forward	>	chr5	131993448	131993489	42	50	97.1662	0	0	AGATAGTCTTAGTGCACTGTGGCTGTGACCACAGTCTACCAG	-	no		AGGAGTCAAGCAGGCACACTTYGGAAAAAACAGAGACACCTT	AGGAGTUAAGUAGGUAUAUTTYGGAAAAAAUAGAGAUAUUTT	AGGAGTTAAGTAGGTATATTTYGGAAAAAATAGAGATATTTT
IL13	1	52	IL13_1_52_17_f_>	forward	>	chr5	131993568	131993609	42	50	97.1662	0	0	ATTTGCAATGCTGCCCTGAGTTCCAGCAGTTTTGCCTGTGAC	-	no		YGTGGACTCAGTCTGGGTCACTGAACTTCATAGAGATGTCAG	YGTGGAUTUAGTUTGGGTUAUTGAAUTTUATAGAGATGTUAG	YGTGGATTTAGTTTGGGTTATTGAATTTTATAGAGATGTTAG
IL13	1	53	IL13_1_53_12_f_>	forward	>	chr5	131993643	131993684	42	50	97.1662	0	0	GTCCAGGGCAGAGTTTCCAAGATCTGGGTGGGTTTAATTCCA	-	no		CCACAAACCTAGAGTGAGTCAGAACTCTGTTCATTCCTATTGTG	UUAUAAAUUTAGAGTGAGTUAGAAUTUTGTTUATTUUTATTGTG	TTATAAATTTAGAGTGAGTTAGAATTTTGTTTATTTTTATTGTG
IL13	1	54	IL13_1_54_19_f_>	forward	>	chr5	131993778	131993819	42	50	97.1662	0	0	CGCCTGACACCATGGTCTCTGCTTTTTCAGGCACTATCTAGA	-	no		AAGGAGAAAGATGACAACAGGGACTCCYGCTAAATAAAGCAG	AAGGAGAAAGATGAUAAUAGGGAUTUUYGUTAAATAAAGUAG	AAGGAGAAAGATGATAATAGGGATTTTYGTTAAATAAAGTAG
IL13	1	56	IL13_1_56_7_f_>	forward	>	chr5	131993918	131993959	42	52.381	98.1424	0	0	GCAAGTGAGAGCAATGACCGTGGTCAACAAAAGCGCCATGAG	-	no		GGGTTTGTATGTCCCCCAGCAYGAAATAAGAGAGCTGTCACT	GGGTTTGTATGTUUUUUAGUAYGAAATAAGAGAGUTGTUAUT	GGGTTTGTATGTTTTTTAGTAYGAAATAAGAGAGTTGTTATT
IL13	1	57	IL13_1_57_3_f_>	forward	>	chr5	131994001	131994039	39	56.4103	98.2926	0	0	GTGATGTTGACCAGCTCCTCAATGAGCTCCCTGAGGGCT	-	no		CCTGACACATTGCAGCTTTTCCTGTACATGGGATGACTTCCT	UUTGAUAUATTGUAGUTTTTUUTGTAUATGGGATGAUTTUUT	TTTGATATATTGTAGTTTTTTTTGTATATGGGATGATTTTTT
IL13	1	58	IL13_1_58_10_f_>	forward	>	chr5	131994133	131994174	42	50	97.1662	0	0	CATGGAGATTTTTCCTGACCTACAGGCATCTTAGGACCAGGC	-	no		TGCTGGAATGAACATCCTGACACATTGCAGCTTTTCCTGTAC	TGUTGGAATGAAUATUUTGAUAUATTGUAGUTTTTUUTGTAU	TGTTGGAATGAATATTTTGATATATTGTAGTTTTTTTTGTAT
IL13	1	59	IL13_1_59_8_f_>	forward	>	chr5	131994225	131994264	40	55	98.24	0	0	AGTCTGCCAGACACCTCCATAGGTCCATCCACAGTGCTGA	-	no		CCCCATACTGCCACAGGGTTTTCACAATCTGTCCTAAATGGC	UUUUATAUTGUUAUAGGGTTTTUAUAATUTGTUUTAAATGGU	TTTTATATTGTTATAGGGTTTTTATAATTTGTTTTAAATGGT
IL13	1	60	IL13_1_60_15_f_>	forward	>	chr5	131994358	131994399	42	50	97.1662	0	0	AAAATCCAGTTGGCAAATGCCACATGGTTCTGGGAGGGTGCT	-	no		GYGTGAGTCACCATACCTGGCCCCAGTTTTATTTGTTAAGGG	GYGTGAGTUAUUATAUUTGGUUUUAGTTTTATTTGTTAAGGG	GYGTGAGTTATTATATTTGGTTTTAGTTTTATTTGTTAAGGG
IL13	1	61	IL13_1_61_15_f_>	forward	>	chr5	131994458	131994499	42	50	97.1662	0	0	AGCTGTTACTAGTGGGGCAAGGAGCGGACTCTACTAAGGAAT	-	no		GTTTTACCATGTTGTCCAGGTTGGTCTYGAACTCCTGGACAC	GTTTTAUUATGTTGTUUAGGTTGGTUTYGAAUTUUTGGAUAU	GTTTTATTATGTTGTTTAGGTTGGTTTYGAATTTTTGGATAT
IL13	1	62	IL13_1_62_6_f_>	forward	>	chr5	131994513	131994554	42	50	97.1662	0	0	AATGACACATAAAGCACGTGCACCAGGCCTGGTGTAAGCAGT	-	no		TCCTGAGTAGCTGGGACTATAGACACACCACCATGCCCAACT	TUUTGAGTAGUTGGGAUTATAGAUAUAUUAUUATGUUUAAUT	TTTTGAGTAGTTGGGATTATAGATATATTATTATGTTTAATT
IL13	1	63	IL13_1_63_20_f_>	forward	>	chr5	131994683	131994724	42	50	97.1662	0	0	GTGTATTAAATGCCCTGCCTTCTGATGGTGAGGGAACACTGC	-	no		TTGAGACAGGATCTCACTCTGCTGCCCAGACTGGAATGCACT	TTGAGAUAGGATUTUAUTUTGUTGUUUAGAUTGGAATGUAUT	TTGAGATAGGATTTTATTTTGTTGTTTAGATTGGAATGTATT
IL13	1	65	IL13_1_65_11_f_>	forward	>	chr5	131994838	131994879	42	50	97.1662	0	0	ACCACTAGTAAGGGACAAGCTGCATGCAAGGCTTGCCATAGT	-	no		AGTCAGTTTGCTTGAATCAGGATCCAAATAAGACTTTTAGTTGATATATC	AGTUAGTTTGUTTGAATUAGGATUUAAATAAGAUTTTTAGTTGATATATU	AGTTAGTTTGTTTGAATTAGGATTTAAATAAGATTTTTAGTTGATATATT
IL13	1	66	IL13_1_66_8_f_>	forward	>	chr5	131994923	131994964	42	50	97.1662	0	0	TGAGCTTCGTTTTCTGCTTTGAACAGCAGGCATAGGGGTGAG	-	no		TTTTAGTAGAGAYGGAGTTTCACCAYGTTGGCCAGGCTGGTG	TTTTAGTAGAGAYGGAGTTTUAUUAYGTTGGUUAGGUTGGTG	TTTTAGTAGAGAYGGAGTTTTATTAYGTTGGTTAGGTTGGTG
IL13	1	67	IL13_1_67_20_f_>	forward	>	chr5	131995086	131995124	39	56.4103	98.2926	0	0	ATTGCAGAGCGGAGCCTGTGGGAGCAAAGTGACAGTGAG	-	no		CTCACTACAACCTCTGCCTCCTGGGTTCAAGCAATTCTCTTG	UTUAUTAUAAUUTUTGUUTUUTGGGTTUAAGUAATTUTUTTG	TTTATTATAATTTTTGTTTTTTGGGTTTAAGTAATTTTTTTG
IL13	1	68	IL13_1_68_9_f_>	forward	>	chr5	131995128	131995169	42	52.381	98.1424	0	0	CCTTACCATGCCAGCTGTCAGGTTGATGCTCCATACCATGCT	-	no		AGTGCCAATGGTGCAATCTTGGCTCACTACAACCTCTGCCTC	AGTGUUAATGGTGUAATUTTGGUTUAUTAUAAUUTUTGUUTU	AGTGTTAATGGTGTAATTTTGGTTTATTATAATTTTTGTTTT
IL13	1	0	IL13_1_upstream_21_r_<	reverse	<	chr5	131988671	131988712	42	52.381	98.1424	0	0	ACTGCACTCCAACGTAGGTGACAGAGCAAGGCTCTGTCTCAA	-	no		AAACAYGGCTCACTGCAGTCTCAAACCCCTGGGTTCAAGTGA	AAAUAYGGUTUAUTGUAGTUTUAAAUUUUTGGGTTUAAGTGA	AAATAYGGTTTATTGTAGTTTTAAATTTTTGGGTTTAAGTGA
IL13	1	2	IL13_1_2_19_r_<	reverse	<	chr5	131988766	131988809	44	43.1818	95.2582	0	0	GGTACTTACCCTGTACATATCCACATACTAGCATGACAGATACC	-	no		CTAGGATTACAGGTGTGAGCCACTGTGCCTGGCTGACATATT	UTAGGATTAUAGGTGTGAGUUAUTGTGUUTGGUTGAUATATT	TTAGGATTATAGGTGTGAGTTATTGTGTTTGGTTGATATATT
IL13	1	4	IL13_1_4_8_r_<	reverse	<	chr5	131988911	131988960	50	28	91.27	0	0	TTTAAATGCAGAATACTGACATTGGAGAATGCTCTTCATATATTTTAAGT	-	no		TGTTGCCCAGGCTGGTCTCATACTCTTGGGCTCAAGCAATTT	TGTTGUUUAGGUTGGTUTUATAUTUTTGGGUTUAAGUAATTT	TGTTGTTTAGGTTGGTTTTATATTTTTGGGTTTAAGTAATTT
IL13	1	5	IL13_1_5_13_r_<	reverse	<	chr5	131989036	131989077	42	50	97.1662	0	0	GAGGTGTTATAGTGCCAGGGAAAAGGGGTGCAAGACTAGTGT	-	no		TTTTGAGACAGAGCCTTGCTCTGTCACCTAYGTTGGAGTGCA	TTTTGAGAUAGAGUUTTGUTUTGTUAUUTAYGTTGGAGTGUA	TTTTGAGATAGAGTTTTGTTTTGTTATTTAYGTTGGAGTGTA
IL13	1	6	IL13_1_6_17_r_<	reverse	<	chr5	131989156	131989205	50	30	92.09	0	0	ACAAACTCCCACTTTATAACCAACTAAAATGACAGTAACTGAATTTTCTA	-	no		CTGTCATGCTAGTATGTGGATATGTACAGGGTAAGTACCTTATTCC	UTGTUATGUTAGTATGTGGATATGTAUAGGGTAAGTAUUTTATTUU	TTGTTATGTTAGTATGTGGATATGTATAGGGTAAGTATTTTATTTT
IL13	1	7	IL13_1_7_9_r_<	reverse	<	chr5	131989216	131989257	42	50	97.1662	0	0	CCCACCAAAATGGGAGAAATGGATGACAGCACCAGCGTTTGA	-	no		AAAAGCCCCATAGTCCCAGCATCCAGAGATAATAATCATTGTAATATTTT	AAAAGUUUUATAGTUUUAGUATUUAGAGATAATAATUATTGTAATATTTT	AAAAGTTTTATAGTTTTAGTATTTAGAGATAATAATTATTGTAATATTTT
IL13	1	8	IL13_1_8_3_r_<	reverse	<	chr5	131989286	131989327	42	50	97.1662	0	0	GACTACTTGGCTGACCCAAGAAAACTGAATCCTAGGCCAGCT	-	no		CTTAAAATATATGAAGAGCATTCTCCAATGTCAGTATTCTGCATTTAAAA	UTTAAAATATATGAAGAGUATTUTUUAATGTUAGTATTUTGUATTTAAAA	TTTAAAATATATGAAGAGTATTTTTTAATGTTAGTATTTTGTATTTAAAA
IL13	1	9	IL13_1_9_17_r_<	reverse	<	chr5	131989456	131989497	42	47.619	96.19	0	0	CATTTTTGTTCATCAAAGTCGAGTGACTCTCCTGCAGCAGGG	-	no		CTAGTCTTGCACCCCTTTTCCCTGGCACTATAACACCTCTGT	UTAGTUTTGUAUUUUTTTTUUUTGGUAUTATAAUAUUTUTGT	TTAGTTTTGTATTTTTTTTTTTTGGTATTATAATATTTTTGT
IL13	1	10	IL13_1_10_8_r_<	reverse	<	chr5	131989511	131989552	42	50	97.1662	0	0	GGATATCTGGACCAAGAAACACTAGACACAGTAGAGGGCGGT	-	no		GTTGGTTATAAAGTGGGAGTTTGTGTTTATTCCATTGTTTTCATTTGGAA	GTTGGTTATAAAGTGGGAGTTTGTGTTTATTUUATTGTTTTUATTTGGAA	GTTGGTTATAAAGTGGGAGTTTGTGTTTATTTTATTGTTTTTATTTGGAA
IL13	1	11	IL13_1_11_11_r_<	reverse	<	chr5	131989626	131989666	41	53.6585	98.19	0	0	CTGGAATGCTGGAGACAGGGAGAATCTTTTCTGCGCGAGCT	-	no		CCTCCACTTTCCACCTTTCAAAYGCTGGTGCTGTCATCCATT	UUTUUAUTTTUUAUUTTTUAAAYGUTGGTGUTGTUATUUATT	TTTTTATTTTTTATTTTTTAAAYGTTGGTGTTGTTATTTATT
IL13	1	12	IL13_1_12_3_r_<	reverse	<	chr5	131989686	131989727	42	50	97.1662	0	0	CGACAAAGAAACTGCCACAGGAGGTTCCCCAAGTGAAAACAG	-	no		TCAGCTGGCCTAGGATTCAGTTTTCTTGGGTCAGCCAAGTAG	TUAGUTGGUUTAGGATTUAGTTTTUTTGGGTUAGUUAAGTAG	TTAGTTGGTTTAGGATTTAGTTTTTTTGGGTTAGTTAAGTAG
IL13	1	13	IL13_1_13_5_r_<	reverse	<	chr5	131989796	131989837	42	50	97.1662	0	0	TGTGCAGGCAATCCAGGATTACCTAACGTGCAAGGAAAGCCT	-	no		GAGAAAACCCTGCTGCAGGAGAGTCACTYGACTTTGATGAAC	GAGAAAAUUUTGUTGUAGGAGAGTUAUTYGAUTTTGATGAAU	GAGAAAATTTTGTTGTAGGAGAGTTATTYGATTTTGATGAAT
IL13	1	14	IL13_1_14_20_r_<	reverse	<	chr5	131989971	131990012	42	50	97.1662	0	0	TAGCTGGGATCACAGGTATGCACAACCATGCCTGGCTAAGTT	-	no		YGACYGCCCTCTACTGTGTCTAGTGTTTCTTGGTCCAGATAT	YGAUYGUUUTUTAUTGTGTUTAGTGTTTUTTGGTUUAGATAT	YGATYGTTTTTTATTGTGTTTAGTGTTTTTTGGTTTAGATAT
IL13	1	15	IL13_1_15_12_r_<	reverse	<	chr5	131990031	131990072	42	47.619	96.19	0	0	AGTAAAGTCTCCCTATGTTTCCCAGGCTGGTGTCAAACTCCT	-	no		GACTGTTTTCACTTGGGGAACCTCCTGTGGCAGTTTCTTTGT	GAUTGTTTTUAUTTGGGGAAUUTUUTGTGGUAGTTTUTTTGT	GATTGTTTTTATTTGGGGAATTTTTTGTGGTAGTTTTTTTGT
IL13	1	16	IL13_1_16_7_r_<	reverse	<	chr5	131990106	131990147	42	47.619	96.19	0	0	ATTACAGGGGTGAGCCACCGCGCCCAGTTCAAAACAATTTTT	-	no		CTTTCCTTGCAYGTTAGGTAATCCTGGATTGCCTGCACATGT	UTTTUUTTGUAYGTTAGGTAATUUTGGATTGUUTGUAUATGT	TTTTTTTTGTAYGTTAGGTAATTTTGGATTGTTTGTATATGT
IL13	1	17	IL13_1_17_8_r_<	reverse	<	chr5	131990211	131990252	42	47.619	96.19	0	0	AACAAGAACATAGTGCTGTTAGCGTGCATGTGCACATGCGCA	-	no		ATCACTTGAGCTCAGGAGTYGAAGCTGCAGTGAGTTGTGATC	ATUAUTTGAGUTUAGGAGTYGAAGUTGUAGTGAGTTGTGATU	ATTATTTGAGTTTAGGAGTYGAAGTTGTAGTGAGTTGTGATT
IL13	1	18	IL13_1_18_14_r_<	reverse	<	chr5	131990341	131990390	50	26	90.45	0	0	AAAAAGAAAATTAAAGGACAAGTCCAAGAGGTATATAGTCAAAAAAAATG	-	no		CCAGGAGTTTGACACCAGCCTGGGAAACATAGGGAGACTTTA	UUAGGAGTTTGAUAUUAGUUTGGGAAAUATAGGGAGAUTTTA	TTAGGAGTTTGATATTAGTTTGGGAAATATAGGGAGATTTTA
IL13	1	19	IL13_1_19_21_r_<	reverse	<	chr5	131990476	131990522	47	40.4255	95.3177	0	0	TAAGTGAGAAAAACAGGGTGCAAAAGGTGTATATGATGCCACTTCAC	-	no		AATTGTTTTGAACTGGGYGYGGTGGCTCACCCCTGTAATTCC	AATTGTTTTGAAUTGGGYGYGGTGGUTUAUUUUTGTAATTUU	AATTGTTTTGAATTGGGYGYGGTGGTTTATTTTTGTAATTTT
IL13	1	21	IL13_1_21_20_r_<	reverse	<	chr5	131990671	131990712	42	50	97.1662	0	0	CACAGTTGACCCTTGAACAGCAGGTTCTGAACTGCACAGATC	-	no		TGTGYGCATGTGCACATGCAYGCTAACAGCACTATGTTCTTG	TGTGYGUATGTGUAUATGUAYGUTAAUAGUAUTATGTTUTTG	TGTGYGTATGTGTATATGTAYGTTAATAGTATTATGTTTTTG
IL13	1	22	IL13_1_22_5_r_<	reverse	<	chr5	131990696	131990737	42	50	97.1662	0	0	TCTGAACTGCACAGATCCACTTATCCACGGATTCTCTCCTGC	-	no		TTTTGACTATATACCTCTTGGACTTGTCCTTTAATTTTCTTTTTATTCTA	TTTTGAUTATATAUUTUTTGGAUTTGTUUTTTAATTTTUTTTTTATTUTA	TTTTGATTATATATTTTTTGGATTTGTTTTTTAATTTTTTTTTTATTTTA
IL13	1	23	IL13_1_23_4_r_<	reverse	<	chr5	131990791	131990832	42	50	97.1662	0	0	CTGCTCAACGTGAAGACAGTGACGCTGAAGACCTTTGTGATG	-	no		CCTACATGTGAAGTGGCATCATATACACCTTTTGCACCCTGT	UUTAUATGTGAAGTGGUATUATATAUAUUTTTTGUAUUUTGT	TTTATATGTGAAGTGGTATTATATATATTTTTTGTATTTTGT
IL13	1	24	IL13_1_24_10_r_<	reverse	<	chr5	131990921	131990962	42	52.381	98.1424	0	0	TTTAAGACGGAGTCTCACACTGTCGCCCAGGCTTAAGTGCAG	-	no		TGGATCTGTGCAGTTCAGAACCTGCTGTTCAAGGGTCAACTG	TGGATUTGTGUAGTTUAGAAUUTGUTGTTUAAGGGTUAAUTG	TGGATTTGTGTAGTTTAGAATTTGTTGTTTAAGGGTTAATTG
IL13	1	25	IL13_1_25_6_r_<	reverse	<	chr5	131991001	131991036	36	61.1111	98.4678	0	0	GTTCACGCCATTCTCCTGCCTCAGCCTCCTGGGTAG	-	no		GAATCYGTGGATAAGTGGATCTGTGCAGTTCAGAACCTGCTG	GAATUYGTGGATAAGTGGATUTGTGUAGTTUAGAAUUTGUTG	GAATTYGTGGATAAGTGGATTTGTGTAGTTTAGAATTTGTTG
IL13	1	26	IL13_1_26_9_r_<	reverse	<	chr5	131991116	131991154	39	56.4103	98.2926	0	0	CAGGATGGTCTCAATCTCCTGACCTCGTGATCCGCCCAT	-	no		GTGGAGGTGGAACATCACAAAGGTCTTCAGYGTCACTGTCTT	GTGGAGGTGGAAUATUAUAAAGGTUTTUAGYGTUAUTGTUTT	GTGGAGGTGGAATATTATAAAGGTTTTTAGYGTTATTGTTTT
IL13	1	27	IL13_1_27_2_r_<	reverse	<	chr5	131991181	131991215	35	65.7143	99.7043	0	0	CAGGCGTGAGCCACCGCGCCCGGCCTATAAACAAC	-	no		GCAGTGAGCYGAAATYGYGCCACTGCACTTAAGCCTG	GUAGTGAGUYGAAATYGYGUUAUTGUAUTTAAGUUTG	GTAGTGAGTYGAAATYGYGTTATTGTATTTAAGTTTG
IL13	1	28	IL13_1_28_5_r_<	reverse	<	chr5	131991296	131991337	42	52.381	98.1424	0	0	GCACGGATTCCCAGCGCTGCCGTTTTACATAATCAGCCTTCT	-	no		AGTCCCAGCTACCCAGGAGGCTGAGGCAGGAGAATG	AGTUUUAGUTAUUUAGGAGGUTGAGGUAGGAGAATG	AGTTTTAGTTATTTAGGAGGTTGAGGTAGGAGAATG
IL13	1	29	IL13_1_29_17_r_<	reverse	<	chr5	131991456	131991497	42	50	97.1662	0	0	TCTTTGCCAACGGAGACCCAGAGTCCAGAGAAACCCGAAAAA	-	no		ACTGTCTTTTAAAGGTTGTTTATAGGCYGGGYGYGGTGGCTC	AUTGTUTTTTAAAGGTTGTTTATAGGUYGGGYGYGGTGGUTU	ATTGTTTTTTAAAGGTTGTTTATAGGTYGGGYGYGGTGGTTT
IL13	1	30	IL13_1_30_2_r_<	reverse	<	chr5	131991481	131991522	42	52.381	98.1424	0	0	CAGAGAAACCCGAAAAAGCAACCCCAGCTTTCCCAGGATGAG	-	no		CAAGAAGGCTGATTATGTAAAAYGGCAGYGCTGGGAATCYGT	UAAGAAGGUTGATTATGTAAAAYGGUAGYGUTGGGAATUYGT	TAAGAAGGTTGATTATGTAAAAYGGTAGYGTTGGGAATTYGT
IL13	1	31	IL13_1_31_21_r_<	reverse	<	chr5	131991676	131991717	42	47.619	96.19	0	0	TAGTGTTAATTAAAATTACCCGCACGGGAGTGGATCCCCGCT	-	no		ATGATGCCCAGTCAGGAGGAGTAAGGCCTGAGAGAGTTGTTT	ATGATGUUUAGTUAGGAGGAGTAAGGUUTGAGAGAGTTGTTT	ATGATGTTTAGTTAGGAGGAGTAAGGTTTGAGAGAGTTGTTT
IL13	1	32	IL13_1_32_7_r_<	reverse	<	chr5	131991706	131991747	42	50	97.1662	0	0	TGGATCCCCGCTGACAATCTAGAAACAAGCAACAGACCCTCT	-	no		YGACCAGCTCATCCTGGGAAAGCTGGGGTTGCTTTTTYG	YGAUUAGUTUATUUTGGGAAAGUTGGGGTTGUTTTTTYG	YGATTAGTTTATTTTGGGAAAGTTGGGGTTGTTTTTTYG
IL13	1	33	IL13_1_33_3_r_<	reverse	<	chr5	131991786	131991820	35	71.4286	102.047	0	0	CCACGCCTTGGTCCCTGGAGACCACCCTCCAGGGC	-	no		TCAGYGGGGATCCACTCCYGTGYGGGTAATTTTAATTAACAC	TUAGYGGGGATUUAUTUUYGTGYGGGTAATTTTAATTAAUAU	TTAGYGGGGATTTATTTTYGTGYGGGTAATTTTAATTAATAT
IL13	1	34	IL13_1_34_19_r_<	reverse	<	chr5	131991966	131992000	35	80	105.561	0	0	CAGCCGGCCCTTGCCCTGCCTGGCGCTCGGACCGC	-	no		TCAGAGGGTCTGTTGCTTGTTTCTAGATTGTCAGYGGGGATC	TUAGAGGGTUTGTTGUTTGTTTUTAGATTGTUAGYGGGGATU	TTAGAGGGTTTGTTGTTTGTTTTTAGATTGTTAGYGGGGATT
IL13	1	35	IL13_1_35_6_r_<	reverse	<	chr5	131992001	131992035	35	71.4286	102.047	0	0	CACCTTTGCCGCCCCCTCGCCAGCCTCCGCAGCTT	-	no		GAGYGGCAGCCCCTGCCCTGGAGGGTGGTCTCCAG	GAGYGGUAGUUUUTGUUUTGGAGGGTGGTUTUUAG	GAGYGGTAGTTTTTGTTTTGGAGGGTGGTTTTTAG
IL13	1	36	IL13_1_36_9_r_<	reverse	<	chr5	131992116	131992154	39	56.4103	98.2926	0	0	CAGATCCCGCTTATCGGGCCCATCTCCCGTTACATAAGG	-	no		GCAAAGGTGGYGGTCYGAGYGCCAGGCAGGGCAAG	GUAAAGGTGGYGGTUYGAGYGUUAGGUAGGGUAAG	GTAAAGGTGGYGGTTYGAGYGTTAGGTAGGGTAAG
IL13	1	37	IL13_1_37_15_r_<	reverse	<	chr5	131992246	131992280	35	65.7143	99.7043	0	0	GCAGGGCTTTTGGTGGCCATGGGGGATAAGGGGCG	-	no		CCAGTCTGGAAGCTGYGGAGGCTGGYGAGGGGGYG	UUAGTUTGGAAGUTGYGGAGGUTGGYGAGGGGGYG	TTAGTTTGGAAGTTGYGGAGGTTGGYGAGGGGGYG
IL13	1	38	IL13_1_38_17_r_<	reverse	<	chr5	131992356	131992393	38	57.8947	98.3479	0	0	CCTGTGGGAGATGCCGTGGGCCCTCTACTACAGATTAG	-	no		CCTTATGTAAYGGGAGATGGGCCYGATAAGYGGGATCTG	UUTTATGTAAYGGGAGATGGGUUYGATAAGYGGGATUTG	TTTTATGTAAYGGGAGATGGGTTYGATAAGYGGGATTTG
IL13	1	39	IL13_1_39_1_r_<	reverse	<	chr5	131992376	131992416	41	53.6585	98.19	0	0	CCCTCTACTACAGATTAGGAAACAGGCCCGTAGAGGGGTCA	-	no		GTGAGTCAAYGCCCCTTATCCCCCATGGCCACCAAAAG	GTGAGTUAAYGUUUUTTATUUUUUATGGUUAUUAAAAG	GTGAGTTAAYGTTTTTTATTTTTTATGGTTATTAAAAG
IL13	1	40	IL13_1_40_6_r_<	reverse	<	chr5	131992501	131992539	39	56.4103	98.2926	0	0	TGGGAAGCTTCGAGTGTGGACAGAGAGGGTGGGAATGAC	-	no		TGTTTCCTAATCTGTAGTAGAGGGCCCAYGGCATCTCCCACA	TGTTTUUTAATUTGTAGTAGAGGGUUUAYGGUATUTUUUAUA	TGTTTTTTAATTTGTAGTAGAGGGTTTAYGGTATTTTTTATA
IL13	1	41	IL13_1_41_4_r_<	reverse	<	chr5	131992591	131992630	40	55	98.24	0	0	ATCCAGCATGCCTTGTGAGGAGGGTCACAAGCACACCCTT	-	no		CTACTTGGCYGTGTGACCCCTCTAYGGGCCTGTTTC	UTAUTTGGUYGTGTGAUUUUTUTAYGGGUUTGTTTU	TTATTTGGTYGTGTGATTTTTTTAYGGGTTTGTTTT
IL13	1	42	IL13_1_42_9_r_<	reverse	<	chr5	131992716	131992757	42	50	97.1662	0	0	GGAAGTGGGTAGGGGAGAAATCTTGACATCAACACCCAACAG	-	no		GGAAYGTCATTCCCACCCTCTCTGTCCACACTYGAAGCTT	GGAAYGTUATTUUUAUUUTUTUTGTUUAUAUTYGAAGUTT	GGAAYGTTATTTTTATTTTTTTTGTTTATATTYGAAGTTT
IL13	1	43	IL13_1_43_5_r_<	reverse	<	chr5	131992796	131992837	42	50	97.1662	0	0	ACTTCTAGGAAAACGAGGGAAGAGCAGGAAAAGGCGACATGG	-	no		CTCAACCTCCTCACAAGGGTGTGCTTGTGACCCTCCTCA	UTUAAUUTUUTUAUAAGGGTGTGUTTGTGAUUUTUUTUA	TTTAATTTTTTTATAAGGGTGTGTTTGTGATTTTTTTTA
IL13	1	44	IL13_1_44_19_r_<	reverse	<	chr5	131992966	131993007	42	50	97.1662	0	0	GTGGCACTAGGAACACTTACAATCTCTGACCTGGACTAAGGC	-	no		TGTTGATGTCAAGATTTCTCCCCTACCCACTTCCTCCCYGAA	TGTTGATGTUAAGATTTUTUUUUTAUUUAUTTUUTUUUYGAA	TGTTGATGTTAAGATTTTTTTTTTATTTATTTTTTTTTYGAA
IL13	1	45	IL13_1_45_9_r_<	reverse	<	chr5	131993016	131993057	42	50	97.1662	0	0	TGGCCCAGTTAAGAGTTTCCCAGAAGGATGGCCCATACACTT	-	no		CCTTTTCCTGCTCTTCCCTYGTTTTCCTAGAAGTCCTCCAGA	UUTTTTUUTGUTUTTUUUTYGTTTTUUTAGAAGTUUTUUAGA	TTTTTTTTTGTTTTTTTTTYGTTTTTTTAGAAGTTTTTTAGA
IL13	1	46	IL13_1_46_11_r_<	reverse	<	chr5	131993126	131993162	37	59.4595	98.4062	0	0	TTGAGTCTGGGAGTTGGAGGCCAGCCTAGGCAGGCAA	-	no		CAGCCTTAGTCCAGGTCAGAGATTGTAAGTGTTCCTAGTGCC	UAGUUTTAGTUUAGGTUAGAGATTGTAAGTGTTUUTAGTGUU	TAGTTTTAGTTTAGGTTAGAGATTGTAAGTGTTTTTAGTGTT
IL13	1	47	IL13_1_47_19_r_<	reverse	<	chr5	131993266	131993307	42	50	97.1662	0	0	GACCTGGAAATCTGAACTTTGACAATCCCTCTCACAGTGGGG	-	no		GTGGCTGGAAGTAGTGTGCAYGTGTCTGGCCCCTTTAATTTA	GTGGUTGGAAGTAGTGTGUAYGTGTUTGGUUUUTTTAATTTA	GTGGTTGGAAGTAGTGTGTAYGTGTTTGGTTTTTTTAATTTA
IL13	1	48	IL13_1_48_2_r_<	reverse	<	chr5	131993281	131993322	42	50	97.1662	0	0	ACTTTGACAATCCCTCTCACAGTGGGGCCAAGGAGGAATTAG	-	no		TTGGAGATGGGGTCTCACTATGTTGCCTGCCTAGGCTGG	TTGGAGATGGGGTUTUAUTATGTTGUUTGUUTAGGUTGG	TTGGAGATGGGGTTTTATTATGTTGTTTGTTTAGGTTGG
IL13	1	49	IL13_1_49_13_r_<	reverse	<	chr5	131993436	131993477	42	50	97.1662	0	0	AAATTCCCATAGCTGGTAGACTGTGGTCACAGCCACAGTGCA	-	no		CCACTGAGAGATCCAGAAAGATTCAGAGGTCTTTCTGGGAGC	UUAUTGAGAGATUUAGAAAGATTUAGAGGTUTTTUTGGGAGU	TTATTGAGAGATTTAGAAAGATTTAGAGGTTTTTTTGGGAGT
IL13	1	50	IL13_1_50_1_r_<	reverse	<	chr5	131993476	131993517	42	50	97.1662	0	0	CACTAAGACTATCTGCTCAGCACTTCTGGTGACCCAAAAGGG	-	no		AAGTTCACTTCTTTTGGCTTGCCTAATTCCTCCTTGGCCCCA	AAGTTUAUTTUTTTTGGUTTGUUTAATTUUTUUTTGGUUUUA	AAGTTTATTTTTTTTGGTTTGTTTAATTTTTTTTTGGTTTTA
IL13	1	51	IL13_1_51_17_r_<	reverse	<	chr5	131993656	131993697	42	50	97.1662	0	0	ACCCAGATCTTGGAAACTCTGCCCTGGACCCTTCTCAATAAG	-	no		AGATAGTCTTAGTGCACTGTGGCTGTGACCACAGTCTACCAG	AGATAGTUTTAGTGUAUTGTGGUTGTGAUUAUAGTUTAUUAG	AGATAGTTTTAGTGTATTGTGGTTGTGATTATAGTTTATTAG
IL13	1	52	IL13_1_52_1_r_<	reverse	<	chr5	131993676	131993717	42	45.2381	95.2138	0	0	GCCCTGGACCCTTCTCAATAAGTCCATGAGAAATCAAACTCT	-	no		ATTTGCAATGCTGCCCTGAGTTCCAGCAGTTTTGCCTGTGAC	ATTTGUAATGUTGUUUTGAGTTUUAGUAGTTTTGUUTGTGAU	ATTTGTAATGTTGTTTTGAGTTTTAGTAGTTTTGTTTGTGAT
IL13	1	53	IL13_1_53_2_r_<	reverse	<	chr5	131993781	131993822	42	50	97.1662	0	0	AGATAGTGCCTGAAAAAGCAGAGACCATGGTGTCAGGCGTCA	-	no		GTCCAGGGCAGAGTTTCCAAGATCTGGGTGGGTTTAATTCCA	GTUUAGGGUAGAGTTTUUAAGATUTGGGTGGGTTTAATTUUA	GTTTAGGGTAGAGTTTTTAAGATTTGGGTGGGTTTAATTTTA
IL13	1	54	IL13_1_54_10_r_<	reverse	<	chr5	131993921	131993962	42	50	97.1662	0	0	ATGGCGCTTTTGTTGACCACGGTCATTGCTCTCACTTGCCTT	-	no		YGCCTGACACCATGGTCTCTGCTTTTTCAGGCACTATCTAGA	YGUUTGAUAUUATGGTUTUTGUTTTTTUAGGUAUTATUTAGA	YGTTTGATATTATGGTTTTTGTTTTTTTAGGTATTATTTAGA
IL13	1	55	IL13_1_55_5_r_<	reverse	<	chr5	131993996	131994036	41	53.6585	98.19	0	0	TCTACAGCCCTCAGGGAGCTCATTGAGGAGCTGGTCAACAT	-	no		GCAAGTGAGAGCAATGACYGTGGTCAACAAAAGYGCCATGAG	GUAAGTGAGAGUAATGAUYGTGGTUAAUAAAAGYGUUATGAG	GTAAGTGAGAGTAATGATYGTGGTTAATAAAAGYGTTATGAG
IL13	1	56	IL13_1_56_13_r_<	reverse	<	chr5	131994136	131994177	42	47.619	96.19	0	0	TGGTCCTAAGATGCCTGTAGGTCAGGAAAAATCTCCATGGAC	-	no		GTGATGTTGACCAGCTCCTCAATGAGCTCCCTGAGGGCT	GTGATGTTGAUUAGUTUUTUAATGAGUTUUUTGAGGGUT	GTGATGTTGATTAGTTTTTTAATGAGTTTTTTGAGGGTT
IL13	1	57	IL13_1_57_10_r_<	reverse	<	chr5	131994221	131994257	37	59.4595	98.4062	0	0	GGGCTCAGCACTGTGGATGGACCTATGGAGGTGTCTG	-	no		CATGGAGATTTTTCCTGACCTACAGGCATCTTAGGACCAGGC	UATGGAGATTTTTUUTGAUUTAUAGGUATUTTAGGAUUAGGU	TATGGAGATTTTTTTTGATTTATAGGTATTTTAGGATTAGGT
IL13	1	58	IL13_1_58_18_r_<	reverse	<	chr5	131994361	131994402	42	50	97.1662	0	0	ACCCTCCCAGAACCATGTGGCATTTGCCAACTGGATTTTGAC	-	no		AGTCTGCCAGACACCTCCATAGGTCCATCCACAGTGCTGA	AGTUTGUUAGAUAUUTUUATAGGTUUATUUAUAGTGUTGA	AGTTTGTTAGATATTTTTATAGGTTTATTTATAGTGTTGA
IL13	1	59	IL13_1_59_4_r_<	reverse	<	chr5	131994391	131994432	42	50	97.1662	0	0	CTGGATTTTGACCATAACAATGCAGCCATTCTCCCCAGCACC	-	no		AAAATCCAGTTGGCAAATGCCACATGGTTCTGGGAGGGTGCT	AAAATUUAGTTGGUAAATGUUAUATGGTTUTGGGAGGGTGUT	AAAATTTAGTTGGTAAATGTTATATGGTTTTGGGAGGGTGTT
IL13	1	60	IL13_1_60_2_r_<	reverse	<	chr5	131994481	131994522	42	50	97.1662	0	0	TGCCCCACTAGTAACAGCTCACATGTCTGAGCACTGCTTACA	-	no		AGCTGTTACTAGTGGGGCAAGGAGYGGACTCTACTAAGGAAT	AGUTGTTAUTAGTGGGGUAAGGAGYGGAUTUTAUTAAGGAAT	AGTTGTTATTAGTGGGGTAAGGAGYGGATTTTATTAAGGAAT
IL13	1	61	IL13_1_61_1_r_<	reverse	<	chr5	131994576	131994617	42	50	97.1662	0	0	AGAGGCAGGTACGATGAACCCATTCTGCTAAGGTTCAGTGAG	-	no		AATGACACATAAAGCAYGTGCACCAGGCCTGGTGTAAGCAGT	AATGAUAUATAAAGUAYGTGUAUUAGGUUTGGTGTAAGUAGT	AATGATATATAAAGTAYGTGTATTAGGTTTGGTGTAAGTAGT
IL13	1	62	IL13_1_62_2_r_<	reverse	<	chr5	131994681	131994722	42	50	97.1662	0	0	CTGCAGTGTTCCCTCACCATCAGAAGGCAGGGCATTTAATAC	-	no		GTGTATTAAATGCCCTGCCTTCTGATGGTGAGGGAACACTGC	GTGTATTAAATGUUUTGUUTTUTGATGGTGAGGGAAUAUTGU	GTGTATTAAATGTTTTGTTTTTTGATGGTGAGGGAATATTGT
IL13	1	63	IL13_1_63_13_r_<	reverse	<	chr5	131994836	131994877	42	50	97.1662	0	0	TGACTATGGCAAGCCTTGCATGCAGCTTGTCCCTTACTAGTG	-	no		ACCACTAGTAAGGGACAAGCTGCATGCAAGGCTTGCCATAGT	AUUAUTAGTAAGGGAUAAGUTGUATGUAAGGUTTGUUATAGT	ATTATTAGTAAGGGATAAGTTGTATGTAAGGTTTGTTATAGT
IL13	1	64	IL13_1_64_10_r_<	reverse	<	chr5	131994921	131994962	42	50	97.1662	0	0	ACCTCACCCCTATGCCTGCTGTTCAAAGCAGAAAACGAAGCT	-	no		TGAGCTTYGTTTTCTGCTTTGAACAGCAGGCATAGGGGTGAG	TGAGUTTYGTTTTUTGUTTTGAAUAGUAGGUATAGGGGTGAG	TGAGTTTYGTTTTTTGTTTTGAATAGTAGGTATAGGGGTGAG
IL13	1	65	IL13_1_65_18_r_<	reverse	<	chr5	131995061	131995095	35	62.8571	98.5329	0	0	GCCCACAACCCCTGCCAGCACTCTGCTCACTGTCA	-	no		ATTGCAGAGYGGAGCCTGTGGGAGCAAAGTGACAGTGAG	ATTGUAGAGYGGAGUUTGTGGGAGUAAAGTGAUAGTGAG	ATTGTAGAGYGGAGTTTGTGGGAGTAAAGTGATAGTGAG
IL13	1	66	IL13_1_66_9_r_<	reverse	<	chr5	131995116	131995157	42	52.381	98.1424	0	0	CTCTGCAATGGCAGCATGGTATGGAGCATCAACCTGACAGCT	-	no		CCTTACCATGCCAGCTGTCAGGTTGATGCTCCATACCATGCT	UUTTAUUATGUUAGUTGTUAGGTTGATGUTUUATAUUATGUT	TTTTATTATGTTAGTTGTTAGGTTGATGTTTTATATTATGTT
IL13	1	67	IL13_1_67_9_r_<	reverse	<	chr5	131995216	131995256	41	53.6585	98.19	0	0	TTATCTTCTCTGAGCCTCCCTTCCATGGCTGGGGTTCCAAG	-	no		TGGCCAGCAYGTAGGAGAGCCAGATGCCAYGGCTG	TGGUUAGUAYGTAGGAGAGUUAGATGUUAYGGUTG	TGGTTAGTAYGTAGGAGAGTTAGATGTTAYGGTTG
IL13	1	68	IL13_1_68_1_r_<	reverse	<	chr5	131995330	131995369	40	55	98.24	0	0	CAGGCATCTCAGCCCCATCTTCCTGCAGACTCACAAAAGG	-	no		ACATTCATCCTGCTGCCCCTCTCTGCTGTTCTGCAAACAAGC	AUATTUATUUTGUTGUUUUTUTUTGUTGTTUTGUAAAUAAGU	ATATTTATTTTGTTGTTTTTTTTTGTTGTTTTGTAAATAAGT
ORMDL3	1	1	ORMDL3_1_1_2_f_>	forward	>	chr17	38080066	38080107	42	50	97.1662	0	0	CTTCTGGGTTCCTGCCCTGTGTACCATGACAGGAATCAAATC	-	no		CCCTGAGAACTCCAGGCAGTTCCACTCTTTTGATTCTGAAGC	UUUTGAGAAUTUUAGGUAGTTUUAUTUTTTTGATTUTGAAGU	TTTTGAGAATTTTAGGTAGTTTTATTTTTTTGATTTTGAAGT
ORMDL3	1	2	ORMDL3_1_2_21_f_>	forward	>	chr17	38080262	38080302	41	53.6585	98.19	0	0	CCAACCTCATTCACAACATGGTGAGAGCCTGTCTGCTGCCT	-	no		GACAGGTCATCAAGAGGCAYGCAGCCCCAGGGCAG	GAUAGGTUATUAAGAGGUAYGUAGUUUUAGGGUAG	GATAGGTTATTAAGAGGTAYGTAGTTTTAGGGTAG
ORMDL3	1	4	ORMDL3_1_4_19_f_>	forward	>	chr17	38080451	38080492	42	52.381	98.1424	0	0	CTGCTTGTTTGCAGAACAGCAGAGAGGGGCAGCAGGATGAAT	-	no		GAGAGAATTCTCACTCAGCACAACCCCTGCTGGACTGTGTCT	GAGAGAATTUTUAUTUAGUAUAAUUUUTGUTGGAUTGTGTUT	GAGAGAATTTTTATTTAGTATAATTTTTGTTGGATTGTGTTT
ORMDL3	1	5	ORMDL3_1_5_21_f_>	forward	>	chr17	38080561	38080602	42	47.619	96.19	0	0	ATCAAAAGAGTGGAACTGCCTGGAGTTCTCAGGGAAACAAGG	-	no		GCCTAATGTGGGACATCTGCTCTTAAGCTCTTCCCATCAGGA	GUUTAATGTGGGAUATUTGUTUTTAAGUTUTTUUUATUAGGA	GTTTAATGTGGGATATTTGTTTTTAAGTTTTTTTTATTAGGA
ORMDL3	1	7	ORMDL3_1_7_16_f_>	forward	>	chr17	38080740	38080777	38	57.8947	98.3479	0	0	TTGACTTCTCTGCCCTGGGGCTGCGTGCCTCTTGATGA	-	no		GGCAGCAGTGGATGAACTATTTTGAGGTCACTGCATCCACTC	GGUAGUAGTGGATGAAUTATTTTGAGGTUAUTGUATUUAUTU	GGTAGTAGTGGATGAATTATTTTGAGGTTATTGTATTTATTT
ORMDL3	1	8	ORMDL3_1_8_18_f_>	forward	>	chr17	38080846	38080887	42	52.381	98.1424	0	0	TGAGACACAGTCCAGCAGGGGTTGTGCTGAGTGAGAATTCTC	-	no		GGAGGAAGGGAGGAAGAAAGGAGAAAACAACAGACTAGGGAC	GGAGGAAGGGAGGAAGAAAGGAGAAAAUAAUAGAUTAGGGAU	GGAGGAAGGGAGGAAGAAAGGAGAAAATAATAGATTAGGGAT
ORMDL3	1	9	ORMDL3_1_9_4_f_>	forward	>	chr17	38080876	38080917	42	50	97.1662	0	0	AAGAGCAGATGTCCCACATTAGGCCTTCAGTGAGACACAGTC	-	no		CTCCTGGGTGACACAAAACAACCCATCYGGATGTTTTCTCCA	UTUUTGGGTGAUAUAAAAUAAUUUATUYGGATGTTTTUTUUA	TTTTTGGGTGATATAAAATAATTTATTYGGATGTTTTTTTTA
ORMDL3	1	10	ORMDL3_1_10_15_f_>	forward	>	chr17	38081031	38081072	42	50	97.1662	0	0	TTCTACCTGATCAGTCCTCCTAAGTTGGGGTTTGGGGAGATC	-	no		GAGGATAGAGAAYGTGGCCAACACCTGTAACTCCCATAGAGA	GAGGATAGAGAAYGTGGUUAAUAUUTGTAAUTUUUATAGAGA	GAGGATAGAGAAYGTGGTTAATATTTGTAATTTTTATAGAGA
ORMDL3	1	11	ORMDL3_1_11_6_f_>	forward	>	chr17	38081086	38081127	42	50	97.1662	0	0	CCTAGTCTGTTGTTTTCTCCTTTCTTCCTCCCTTCCTCCCTC	-	no		CAGTCTCCCCTCTCAGCACCTGTTTCCAGGTGTATATTAGCA	UAGTUTUUUUTUTUAGUAUUTGTTTUUAGGTGTATATTAGUA	TAGTTTTTTTTTTTAGTATTTGTTTTTAGGTGTATATTAGTA
ORMDL3	1	12	ORMDL3_1_12_1_f_>	forward	>	chr17	38081161	38081202	42	47.619	96.19	0	0	AATGGAGAAAACATCCGGATGGGTTGTTTTGTGTCACCCAGG	-	no		AGGGAAGTAGAGAAGGAAGGGGTGGAATGATCTGCCCCTTAT	AGGGAAGTAGAGAAGGAAGGGGTGGAATGATUTGUUUUTTAT	AGGGAAGTAGAGAAGGAAGGGGTGGAATGATTTGTTTTTTAT
ORMDL3	1	13	ORMDL3_1_13_9_f_>	forward	>	chr17	38081301	38081342	42	50	97.1662	0	0	TTGAGGTGGATTCCAGCTCTCTATGGGAGTTACAGGTGTTGG	-	no		CTCCCTATCTGAGATAGGGTCCTGCTTGCTAAAGACYGTAAG	UTUUUTATUTGAGATAGGGTUUTGUTTGUTAAAGAUYGTAAG	TTTTTTATTTGAGATAGGGTTTTGTTTGTTAAAGATYGTAAG
ORMDL3	1	14	ORMDL3_1_14_13_f_>	forward	>	chr17	38081421	38081462	42	50	97.1662	0	0	TAATATACACCTGGAAACAGGTGCTGAGAGGGGAGACTGAGG	-	no		GTCCCAGATGGAGATATTCTAGAAGTACCCAGAAGGCCACCT	GTUUUAGATGGAGATATTUTAGAAGTAUUUAGAAGGUUAUUT	GTTTTAGATGGAGATATTTTAGAAGTATTTAGAAGGTTATTT
ORMDL3	1	15	ORMDL3_1_15_20_f_>	forward	>	chr17	38081556	38081597	42	50	97.1662	0	0	ACTCTGGATAAGGGGCAGATCATTCCACCCCTTCCTTCTCTA	-	no		TATCTCTGACTAGGATCCTAGCCAAACCTGCACAGGAGACTG	TATUTUTGAUTAGGATUUTAGUUAAAUUTGUAUAGGAGAUTG	TATTTTTGATTAGGATTTTAGTTAAATTTGTATAGGAGATTG
ORMDL3	1	17	ORMDL3_1_17_4_f_>	forward	>	chr17	38081676	38081717	42	50	97.1662	0	0	ACCTTACGGTCTTTAGCAAGCAGGACCCTATCTCAGATAGGG	-	no		GACAGCTCCAAGCTTAGAGACCTCAGAGAAAATGTGACCCAC	GAUAGUTUUAAGUTTAGAGAUUTUAGAGAAAATGTGAUUUAU	GATAGTTTTAAGTTTAGAGATTTTAGAGAAAATGTGATTTAT
ORMDL3	1	18	ORMDL3_1_18_3_f_>	forward	>	chr17	38081771	38081812	42	50	97.1662	0	0	GTGAGGGAGGTGGCCTTCTGGGTACTTCTAGAATATCTCCAT	-	no		TCAGYGCAGCCCACTAGGCTGGATAATTGAGCCTAACAGAAA	TUAGYGUAGUUUAUTAGGUTGGATAATTGAGUUTAAUAGAAA	TTAGYGTAGTTTATTAGGTTGGATAATTGAGTTTAATAGAAA
ORMDL3	1	19	ORMDL3_1_19_7_f_>	forward	>	chr17	38081891	38081932	42	50	97.1662	0	0	GCTCCTGTTATCCTGGAAGTAAATAACTGGCCCCTGAGGACT	-	no		ATGTGGCTGACAAGTGAGGGCTCTGAAGGACTTAACTCTGAC	ATGTGGUTGAUAAGTGAGGGUTUTGAAGGAUTTAAUTUTGAU	ATGTGGTTGATAAGTGAGGGTTTTGAAGGATTTAATTTTGAT
ORMDL3	1	20	ORMDL3_1_20_1_f_>	forward	>	chr17	38081961	38082002	42	50	97.1662	0	0	GGATGGCGTGTTGTGGGTCACATTTTCTCTGAGGTCTCTAAG	-	no		ACCTACAGGGGTGCTGGTATAGAAAGTCCACTAACCCTTCCT	AUUTAUAGGGGTGUTGGTATAGAAAGTUUAUTAAUUUTTUUT	ATTTATAGGGGTGTTGGTATAGAAAGTTTATTAATTTTTTTT
ORMDL3	1	21	ORMDL3_1_21_13_f_>	forward	>	chr17	38082121	38082162	42	50	97.1662	0	0	GCCCTGGGAAGATAAACAATCTGAGCCAGCTCTGGCTTTCTA	-	no		GCCTTTCTGGCTTTCACAGGGCAGCCAACAAAACTTGATGAG	GUUTTTUTGGUTTTUAUAGGGUAGUUAAUAAAAUTTGATGAG	GTTTTTTTGGTTTTTATAGGGTAGTTAATAAAATTTGATGAG
ORMDL3	1	22	ORMDL3_1_22_17_f_>	forward	>	chr17	38082241	38082282	42	50	97.1662	0	0	TAGTCAGAGTTAAGTCCTTCAGAGCCCTCACTTGTCAGCCAC	-	no		AGAGCAGGAAACCACCAGAGACCCCTGAAAAAGAAGAGATCA	AGAGUAGGAAAUUAUUAGAGAUUUUTGAAAAAGAAGAGATUA	AGAGTAGGAAATTATTAGAGATTTTTGAAAAAGAAGAGATTA
ORMDL3	1	23	ORMDL3_1_23_4_f_>	forward	>	chr17	38082276	38082317	42	50	97.1662	0	0	TTCAGGTCAGACTTGGGAAGCTCTTTCCCTCTCCTTAGTCAG	-	no		CCATTAGTAAAACAACCAACTGGCCCCTACCCTAGATGGGGA	UUATTAGTAAAAUAAUUAAUTGGUUUUTAUUUTAGATGGGGA	TTATTAGTAAAATAATTAATTGGTTTTTATTTTAGATGGGGA
ORMDL3	1	24	ORMDL3_1_24_4_f_>	forward	>	chr17	38082376	38082417	42	50	97.1662	0	0	GGCTTTTGGCACTCCTGGACAAATACTAGGAAGGGTTAGTGG	-	no		AGGTCTACAGGAGTTGAGCYGAAAACTTCTGCTGCCATAGCT	AGGTUTAUAGGAGTTGAGUYGAAAAUTTUTGUTGUUATAGUT	AGGTTTATAGGAGTTGAGTYGAAAATTTTTGTTGTTATAGTT
ORMDL3	1	25	ORMDL3_1_25_5_f_>	forward	>	chr17	38082481	38082522	42	50	97.1662	0	0	TGGCTAGGACCTAGGTCTAGGCTTTTCCTAGGCTCATCAAGT	-	no		CTCAAACCAGAGCCTGCAGCAACTCTGTTGTGTTAACCACTT	UTUAAAUUAGAGUUTGUAGUAAUTUTGTTGTGTTAAUUAUTT	TTTAAATTAGAGTTTGTAGTAATTTTGTTGTGTTAATTATTT
ORMDL3	1	26	ORMDL3_1_26_2_f_>	forward	>	chr17	38082566	38082607	42	50	97.1662	0	0	TCTCTTCTTTTTCAGGGGTCTCTGGTGGTTTCCTGCTCTCAG	-	no		AAAGAGCAGCCCTCACAACAGCAAACCTCCTGTCTTCTGGAA	AAAGAGUAGUUUTUAUAAUAGUAAAUUTUUTGTUTTUTGGAA	AAAGAGTAGTTTTTATAATAGTAAATTTTTTGTTTTTTGGAA
ORMDL3	1	27	ORMDL3_1_27_7_f_>	forward	>	chr17	38082691	38082732	42	50	97.1662	0	0	CTGTTTCTCCCCATCTAGGGTAGGGGCCAGTTGGTTGTTTTA	-	no		GCAAACCTCCTGTCTTCTGGAAGAGGAGCACAAAACATCCAG	GUAAAUUTUUTGTUTTUTGGAAGAGGAGUAUAAAAUATUUAG	GTAAATTTTTTGTTTTTTGGAAGAGGAGTATAAAATATTTAG
ORMDL3	1	28	ORMDL3_1_28_15_f_>	forward	>	chr17	38082831	38082872	42	50	97.1662	0	0	AGTTGCTGCAGGCTCTGGTTTGAGGCAGGTTATGAAACCACA	-	no		CCCCAAGCTGCAGGACCACAGCTGATAACCTCTCAACTTTG	UUUUAAGUTGUAGGAUUAUAGUTGATAAUUTUTUAAUTTTG	TTTTAAGTTGTAGGATTATAGTTGATAATTTTTTAATTTTG
ORMDL3	1	29	ORMDL3_1_29_17_f_>	forward	>	chr17	38082941	38082982	42	50	97.1662	0	0	TTGAGTGTCTGGCATACTGGCTGGGCCCGGATATTTGTATGT	-	no		GYGAAGAGGYGGAGTCCTCACTGTTGTTGGGGTTTTCTGA	GYGAAGAGGYGGAGTUUTUAUTGTTGTTGGGGTTTTUTGA	GYGAAGAGGYGGAGTTTTTATTGTTGTTGGGGTTTTTTGA
ORMDL3	1	30	ORMDL3_1_30_20_f_>	forward	>	chr17	38083056	38083097	42	47.619	96.19	0	0	TTTGTGCTCCTCTTCCAGAAGACAGGAGGTTTGCTGTTGTGA	-	no		TCTCCAYGYGTTCACCCAGCCCTGGAGGCAGCCAA	TUTUUAYGYGTTUAUUUAGUUUTGGAGGUAGUUAA	TTTTTAYGYGTTTATTTAGTTTTGGAGGTAGTTAA
ORMDL3	1	32	ORMDL3_1_32_3_f_>	forward	>	chr17	38083173	38083212	40	55	98.24	0	0	AAGTTGAGAGGTTATCAGCTGTGGTCCTGCAGCTTGGGGG	-	no		TTCACCCAGCCCTGGAGGCAGCCAAAYGTTTATCCCC	TTUAUUUAGUUUTGGAGGUAGUUAAAYGTTTATUUUU	TTTATTTAGTTTTGGAGGTAGTTAAAYGTTTATTTTT
ORMDL3	1	33	ORMDL3_1_33_9_f_>	forward	>	chr17	38083301	38083342	42	52.381	98.1424	0	0	TCACTCAGAAAACCCCAACAACAGTGAGGACTCCGCCTCTTC	-	no		TYGCACTTTATTCCTTGGCCACCTCCCCAGCYGATGCA	TYGUAUTTTATTUUTTGGUUAUUTUUUUAGUYGATGUA	TYGTATTTTATTTTTTGGTTATTTTTTTAGTYGATGTA
ORMDL3	1	34	ORMDL3_1_34_17_f_>	forward	>	chr17	38083446	38083482	37	59.4595	98.4062	0	0	GATAAACGTTTGGCTGCCTCCAGGGCTGGGTGAACGC	-	no		CTCTTGGTTCCTTCYGGGCTCACYGTGTGGGGCYG	UTUTTGGTTUUTTUYGGGUTUAUYGTGTGGGGUYG	TTTTTGGTTTTTTTYGGGTTTATYGTGTGGGGTYG
ORMDL3	1	35	ORMDL3_1_35_20_f_>	forward	>	chr17	38083561	38083597	37	59.4595	98.4062	0	0	GTGCATCGGCTGGGGAGGTGGCCAAGGAATAAAGTGC	-	no		TGCTCCAGCAGCTGTAACAACCYGYGGCTGCAGCC	TGUTUUAGUAGUTGTAAUAAUUYGYGGUTGUAGUU	TGTTTTAGTAGTTGTAATAATTYGYGGTTGTAGTT
ORMDL3	1	37	ORMDL3_1_37_12_f_>	forward	>	chr17	38083723	38083757	35	65.7143	99.7043	0	0	GTTGATCTTCGGCCCCACACGGTGAGCCCGGAAGG	-	no		YGGCAYGCCYGAYGCCTTCTGGGAGTTGTAGTTTCTT	YGGUAYGUUYGAYGUUTTUTGGGAGTTGTAGTTTUTT	YGGTAYGTTYGAYGTTTTTTGGGAGTTGTAGTTTTTT
ORMDL3	1	38	ORMDL3_1_38_8_f_>	forward	>	chr17	38083803	38083837	35	68.5714	100.876	0	0	CAGCGGGGAGGCTGCAGCCGCGGGTTGTTACAGCT	-	no		TTGGAAGTTGTACYGTGAYGTGATGGTCAGATYGGATGATAG	TTGGAAGTTGTAUYGTGAYGTGATGGTUAGATYGGATGATAG	TTGGAAGTTGTATYGTGAYGTGATGGTTAGATYGGATGATAG
ORMDL3	1	39	ORMDL3_1_39_20_f_>	forward	>	chr17	38083960	38083997	38	57.8947	98.3479	0	0	GGGAACGGAGCCCAGGAAAAACTACAACTCCCAGGAGG	-	no		GTATTTTATCYGTGCCCCAGTTTTGCAGATGAGGAGACTYGG	GTATTTTATUYGTGUUUUAGTTTTGUAGATGAGGAGAUTYGG	GTATTTTATTYGTGTTTTAGTTTTGTAGATGAGGAGATTYGG
ORMDL3	1	40	ORMDL3_1_40_15_f_>	forward	>	chr17	38084031	38084072	42	50	97.1662	0	0	CGCACCAAAATTCTATCATCCGATCTGACCATCACGTCACGG	-	no		TTTCTGTAGGTCTTTGCTGGGTCCTAGACTGGATYGAAACCC	TTTUTGTAGGTUTTTGUTGGGTUUTAGAUTGGATYGAAAUUU	TTTTTGTAGGTTTTTGTTGGGTTTTAGATTGGATYGAAATTT
ORMDL3	1	41	ORMDL3_1_41_11_f_>	forward	>	chr17	38084111	38084152	42	50	97.1662	0	0	GTCCGAGTCTCCTCATCTGCAAAACTGGGGCACGGATAAAAT	-	no		CTCCTGGGAGAGYGCTTTTCACAACATTGGCTGGGATGAG	UTUUTGGGAGAGYGUTTTTUAUAAUATTGGUTGGGATGAG	TTTTTGGGAGAGYGTTTTTTATAATATTGGTTGGGATGAG
ORMDL3	1	42	ORMDL3_1_42_2_f_>	forward	>	chr17	38084166	38084207	42	50	97.1662	0	0	TTGGGTTTCGATCCAGTCTAGGACCCAGCAAAGACCTACAGA	-	no		CYGCACCTGAYGTGAGAAGAGGCTAYGTATCATAGATTCCTC	UYGUAUUTGAYGTGAGAAGAGGUTAYGTATUATAGATTUUTU	TYGTATTTGAYGTGAGAAGAGGTTAYGTATTATAGATTTTTT
ORMDL3	1	43	ORMDL3_1_43_14_f_>	forward	>	chr17	38084327	38084367	41	53.6585	98.19	0	0	CTCCAGACCCTCATCCCAGCCAATGTTGTGAAAAGCGCTCT	-	no		TCCATCAGTAGTAAGGAGCCTGAGTTTCTGTCTCAGGTCAGC	TUUATUAGTAGTAAGGAGUUTGAGTTTUTGTUTUAGGTUAGU	TTTATTAGTAGTAAGGAGTTTGAGTTTTTGTTTTAGGTTAGT
ORMDL3	1	44	ORMDL3_1_44_19_f_>	forward	>	chr17	38084451	38084492	42	50	97.1662	0	0	TGGAGGAATCTATGATACGTAGCCTCTTCTCACGTCAGGTGC	-	no		GAGGCTCTGGTCTGCAGTTTTCACATCTGCATYGTCTAAAGG	GAGGUTUTGGTUTGUAGTTTTUAUATUTGUATYGTUTAAAGG	GAGGTTTTGGTTTGTAGTTTTTATATTTGTATYGTTTAAAGG
ORMDL3	1	45	ORMDL3_1_45_6_f_>	forward	>	chr17	38084486	38084527	42	50	97.1662	0	0	GACCTGAGACAGAAACTCAGGCTCCTTACTACTGATGGAGGA	-	no		GTGAAACCCCACCTCCAAGGTTGTGGGAACCCAAAAGAATGT	GTGAAAUUUUAUUTUUAAGGTTGTGGGAAUUUAAAAGAATGT	GTGAAATTTTATTTTTAAGGTTGTGGGAATTTAAAAGAATGT
ORMDL3	1	46	ORMDL3_1_46_3_f_>	forward	>	chr17	38084571	38084612	42	50	97.1662	0	0	GGCAGTAAAGTCTGTGCCCTTGCCTTTAGACGATGCAGATGT	-	no		GAGGTTGAACTAAATGGCTCTTGAGGTCTCCTYGGTTACTCC	GAGGTTGAAUTAAATGGUTUTTGAGGTUTUUTYGGTTAUTUU	GAGGTTGAATTAAATGGTTTTTGAGGTTTTTTYGGTTATTTT
ORMDL3	1	47	ORMDL3_1_47_4_f_>	forward	>	chr17	38084676	38084717	42	50	97.1662	0	0	ACAACCTTGGAGGTGGGGTTTCACAGGTGTGGAATTGGAGAT	-	no		TCCTTACCCAGCTTCTTTCTAAGTCCACTCTATGCAGGGCAG	TUUTTAUUUAGUTTUTTTUTAAGTUUAUTUTATGUAGGGUAG	TTTTTATTTAGTTTTTTTTTAAGTTTATTTTATGTAGGGTAG
ORMDL3	1	48	ORMDL3_1_48_6_f_>	forward	>	chr17	38084786	38084827	42	50	97.1662	0	0	TGGGAGTAACCGAGGAGACCTCAAGAGCCATTTAGTTCAACC	-	no		GACTCTGAATGGCAGTTCATGGCACCCTGAACTGAAAGTGAG	GAUTUTGAATGGUAGTTUATGGUAUUUTGAAUTGAAAGTGAG	GATTTTGAATGGTAGTTTATGGTATTTTGAATTGAAAGTGAG
ORMDL3	1	49	ORMDL3_1_49_13_f_>	forward	>	chr17	38084921	38084962	42	50	97.1662	0	0	TTCAGAGTCAGGTTGGCATGCCATGACATCATCTGACCTTGC	-	no		ACTTAGTGGTCACCAGGCAGGTGGGTATTTGAACCACCCAGA	AUTTAGTGGTUAUUAGGUAGGTGGGTATTTGAAUUAUUUAGA	ATTTAGTGGTTATTAGGTAGGTGGGTATTTGAATTATTTAGA
ORMDL3	1	50	ORMDL3_1_50_1_f_>	forward	>	chr17	38084961	38085002	42	50	97.1662	0	0	CTGTTCCCTCACTTTCAGTTCAGGGTGCCATGAACTGCCATT	-	no		GAGCAGAACAGGCAGCTTCTTCAATATTTCCAGGGCCAATGG	GAGUAGAAUAGGUAGUTTUTTUAATATTTUUAGGGUUAATGG	GAGTAGAATAGGTAGTTTTTTTAATATTTTTAGGGTTAATGG
ORMDL3	1	51	ORMDL3_1_51_18_f_>	forward	>	chr17	38085146	38085187	42	50	97.1662	0	0	TTGAAGAAGCTGCCTGTTCTGCTCTGGGTGGTTCAAATACCC	-	no		TAGCTCTGCCTATGTCCTGTGGAAGTTTCTCCTGGTTTGTGG	TAGUTUTGUUTATGTUUTGTGGAAGTTTUTUUTGGTTTGTGG	TAGTTTTGTTTATGTTTTGTGGAAGTTTTTTTTGGTTTGTGG
ORMDL3	1	52	ORMDL3_1_52_1_f_>	forward	>	chr17	38085161	38085202	42	50	97.1662	0	0	TTGGCCCTGGAAATATTGAAGAAGCTGCCTGTTCTGCTCTGG	-	no		CTGGGATTCTTCATCCTCCATCAAGTTGATYGATCCCTCTGG	UTGGGATTUTTUATUUTUUATUAAGTTGATYGATUUUTUTGG	TTGGGATTTTTTATTTTTTATTAAGTTGATYGATTTTTTTGG
ORMDL3	1	53	ORMDL3_1_53_20_f_>	forward	>	chr17	38085356	38085397	42	50	97.1662	0	0	CAGAGACACCTTTCTTGCCTTAATGCTGGGGAGGTTTCTGTG	-	no		CAGAGTTCTGACTCACTCTAGGTTTGTGGTAAATTGCAGATCAC	UAGAGTTUTGAUTUAUTUTAGGTTTGTGGTAAATTGUAGATUAU	TAGAGTTTTGATTTATTTTAGGTTTGTGGTAAATTGTAGATTAT
ORMDL3	1	54	ORMDL3_1_54_6_f_>	forward	>	chr17	38085386	38085427	42	47.619	96.19	0	0	AGGAGTCAAGCAGGCACACTTCGGAAAAAACAGAGACACCTT	-	no		GCAGATCACTTTCTGCTTTATTTAGYGGGAGTCCCTGTTGTC	GUAGATUAUTTTUTGUTTTATTTAGYGGGAGTUUUTGTTGTU	GTAGATTATTTTTTGTTTTATTTAGYGGGAGTTTTTGTTGTT
ORMDL3	1	55	ORMDL3_1_55_8_f_>	forward	>	chr17	38085496	38085537	42	50	97.1662	0	0	CGTGGACTCAGTCTGGGTCACTGAACTTCATAGAGATGTCAG	-	no		GACAGCTCTCTTATTTYGTGCTGGGGGACATACAAACCCTTG	GAUAGUTUTUTTATTTYGTGUTGGGGGAUATAUAAAUUUTTG	GATAGTTTTTTTATTTYGTGTTGGGGGATATATAAATTTTTG
ORMDL3	1	56	ORMDL3_1_56_16_f_>	forward	>	chr17	38085634	38085677	44	43.1818	95.2582	0	0	CCACAAACCTAGAGTGAGTCAGAACTCTGTTCATTCCTATTGTG	-	no		ACCCTTGGACAAACACTTGTCACTGTGTGCCAAGAAGCTGAA	AUUUTTGGAUAAAUAUTTGTUAUTGTGTGUUAAGAAGUTGAA	ATTTTTGGATAAATATTTGTTATTGTGTGTTAAGAAGTTGAA
ORMDL3	1	57	ORMDL3_1_57_8_f_>	forward	>	chr17	38085696	38085737	42	45.2381	95.2138	0	0	AAGGAGAAAGATGACAACAGGGACTCCCGCTAAATAAAGCAG	-	no		AAGTCATCCCATGTACAGGAAAAGCTGCAATGTGTCAGGATG	AAGTUATUUUATGTAUAGGAAAAGUTGUAATGTGTUAGGATG	AAGTTATTTTATGTATAGGAAAAGTTGTAATGTGTTAGGATG
ORMDL3	1	58	ORMDL3_1_58_12_f_>	forward	>	chr17	38085816	38085857	42	50	97.1662	0	0	GGGTTTGTATGTCCCCCAGCACGAAATAAGAGAGCTGTCACT	-	no		GGACAGATTGTGAAAACCCTGTGGCAGTATGGGGAATGTTTG	GGAUAGATTGTGAAAAUUUTGTGGUAGTATGGGGAATGTTTG	GGATAGATTGTGAAAATTTTGTGGTAGTATGGGGAATGTTTG
ORMDL3	1	59	ORMDL3_1_59_18_f_>	forward	>	chr17	38085946	38085987	42	47.619	96.19	0	0	CCTGACACATTGCAGCTTTTCCTGTACATGGGATGACTTCCT	-	no		TTAACAAATAAAACTGGGGCCAGGTATGGTGACTCAYGCCTG	TTAAUAAATAAAAUTGGGGUUAGGTATGGTGAUTUAYGUUTG	TTAATAAATAAAATTGGGGTTAGGTATGGTGATTTAYGTTTG
ORMDL3	1	60	ORMDL3_1_60_1_f_>	forward	>	chr17	38085961	38086002	42	45.2381	95.2138	0	0	TGCTGGAATGAACATCCTGACACATTGCAGCTTTTCCTGTAC	-	no		TAGTCCCAGCTACTCAGGAGGCTGAGGTGGGAGGATCAATT	TAGTUUUAGUTAUTUAGGAGGUTGAGGTGGGAGGATUAATT	TAGTTTTAGTTATTTAGGAGGTTGAGGTGGGAGGATTAATT
ORMDL3	1	61	ORMDL3_1_61_6_f_>	forward	>	chr17	38086086	38086127	42	50	97.1662	0	0	CCCCATACTGCCACAGGGTTTTCACAATCTGTCCTAAATGGC	-	no		GCATTCCAGTCTGGGCAGCAGAGTGAGATCCTGTCTCAAAAA	GUATTUUAGTUTGGGUAGUAGAGTGAGATUUTGTUTUAAAAA	GTATTTTAGTTTGGGTAGTAGAGTGAGATTTTGTTTTAAAAA
ORMDL3	1	62	ORMDL3_1_62_17_f_>	forward	>	chr17	38086241	38086282	42	50	97.1662	0	0	GCGTGAGTCACCATACCTGGCCCCAGTTTTATTTGTTAAGGG	-	no		TCAACTAAAAGTCTTATTTGGATCCTGATTCAAGCAAACTGACTTTAAAA	TUAAUTAAAAGTUTTATTTGGATUUTGATTUAAGUAAAUTGAUTTTAAAA	TTAATTAAAAGTTTTATTTGGATTTTGATTTAAGTAAATTGATTTTAAAA
ORMDL3	1	63	ORMDL3_1_63_12_f_>	forward	>	chr17	38086316	38086357	42	50	97.1662	0	0	GTTTTACCATGTTGTCCAGGTTGGTCTCGAACTCCTGGACAC	-	no		TGAGGTCAGGAGTTTGACACCAGCCTGGCCAAYGTGGT	TGAGGTUAGGAGTTTGAUAUUAGUUTGGUUAAYGTGGT	TGAGGTTAGGAGTTTGATATTAGTTTGGTTAAYGTGGT
ORMDL3	1	64	ORMDL3_1_64_6_f_>	forward	>	chr17	38086386	38086427	42	52.381	98.1424	0	0	TCCTGAGTAGCTGGGACTATAGACACACCACCATGCCCAACT	-	no		CAGCCTGGCCAAYGTGGTGAAACTCYGTCTCTACTAAAACTA	UAGUUTGGUUAAYGTGGTGAAAUTUYGTUTUTAUTAAAAUTA	TAGTTTGGTTAAYGTGGTGAAATTTYGTTTTTATTAAAATTA
ORMDL3	1	65	ORMDL3_1_65_7_f_>	forward	>	chr17	38086491	38086532	42	52.381	98.1424	0	0	TTGAGACAGGATCTCACTCTGCTGCCCAGACTGGAATGCACT	-	no		TACTCAGGAGGCTGAAGCAAGAGAATTGCTTGAACCCAGGAG	TAUTUAGGAGGUTGAAGUAAGAGAATTGUTTGAAUUUAGGAG	TATTTAGGAGGTTGAAGTAAGAGAATTGTTTGAATTTAGGAG
ORMDL3	1	66	ORMDL3_1_66_10_f_>	forward	>	chr17	38086598	38086647	50	32	92.91	0	0	AGTCAGTTTGCTTGAATCAGGATCCAAATAAGACTTTTAGTTGATATATC	-	no		AAGTTATCAGGCAAATTTGAATACTGACAAGGTATTCAAYGATATTAAGG	AAGTTATUAGGUAAATTTGAATAUTGAUAAGGTATTUAAYGATATTAAGG	AAGTTATTAGGTAAATTTGAATATTGATAAGGTATTTAAYGATATTAAGG
ORMDL3	1	67	ORMDL3_1_67_21_f_>	forward	>	chr17	38086761	38086802	42	52.381	98.1424	0	0	TTTTAGTAGAGACGGAGTTTCACCACGTTGGCCAGGCTGGTG	-	no		TTTAAAAAGTCCTCCATGGCTGGGYGTGGTAGCTCATGCCTG	TTTAAAAAGTUUTUUATGGUTGGGYGTGGTAGUTUATGUUTG	TTTAAAAAGTTTTTTATGGTTGGGYGTGGTAGTTTATGTTTG
ORMDL3	1	69	ORMDL3_1_69_2_f_>	forward	>	chr17	38086866	38086907	42	50	97.1662	0	0	CTCACTACAACCTCTGCCTCCTGGGTTCAAGCAATTCTCTTG	-	no		TACAAAAATTAGCCAGGYGTGGTGACAGGYGCCTATAATCCC	TAUAAAAATTAGUUAGGYGTGGTGAUAGGYGUUTATAATUUU	TATAAAAATTAGTTAGGYGTGGTGATAGGYGTTTATAATTTT
ORMDL3	1	70	ORMDL3_1_downstream_1_f_>	forward	>	chr17	38086888	38086929	42	52.381	98.1424	0	0	AGTGCCAATGGTGCAATCTTGGCTCACTACAACCTCTGCCTC	-	no		ACTGCACTCCAAYGTAGGTGACAGAGCAAGGCTCTGTCTCAA	AUTGUAUTUUAAYGTAGGTGAUAGAGUAAGGUTUTGTUTUAA	ATTGTATTTTAAYGTAGGTGATAGAGTAAGGTTTTGTTTTAA
ORMDL3	1	1	ORMDL3_1_1_10_r_<	reverse	<	chr17	38080369	38080403	35	65.7143	99.7043	0	0	TGGCCAGCACGTAGGAGAGCCAGATGCCACGGCTG	-	no		GGTACTTACCCTGTACATATCCACATACTAGCATGACAGATACC	GGTAUTTAUUUTGTAUATATUUAUATAUTAGUATGAUAGATAUU	GGTATTTATTTTGTATATATTTATATATTAGTATGATAGATATT
ORMDL3	1	2	ORMDL3_1_2_21_r_<	reverse	<	chr17	38080449	38080490	42	52.381	98.1424	0	0	ACATTCATCCTGCTGCCCCTCTCTGCTGTTCTGCAAACAAGC	-	no		TTTAAATGCAGAATACTGACATTGGAGAATGCTCTTCATATATTTTAAGT	TTTAAATGUAGAATAUTGAUATTGGAGAATGUTUTTUATATATTTTAAGT	TTTAAATGTAGAATATTGATATTGGAGAATGTTTTTTATATATTTTAAGT
ORMDL3	1	4	ORMDL3_1_4_5_r_<	reverse	<	chr17	38080569	38080610	42	50	97.1662	0	0	CCCTGAGAACTCCAGGCAGTTCCACTCTTTTGATTCTGAAGC	-	no		GAGGTGTTATAGTGCCAGGGAAAAGGGGTGCAAGACTAGTGT	GAGGTGTTATAGTGUUAGGGAAAAGGGGTGUAAGAUTAGTGT	GAGGTGTTATAGTGTTAGGGAAAAGGGGTGTAAGATTAGTGT
ORMDL3	1	5	ORMDL3_1_5_18_r_<	reverse	<	chr17	38080734	38080768	35	65.7143	99.7043	0	0	GACAGGTCATCAAGAGGCACGCAGCCCCAGGGCAG	-	no		ACAAACTCCCACTTTATAACCAACTAAAATGACAGTAACTGAATTTTCTA	AUAAAUTUUUAUTTTATAAUUAAUTAAAATGAUAGTAAUTGAATTTTUTA	ATAAATTTTTATTTTATAATTAATTAAAATGATAGTAATTGAATTTTTTA
ORMDL3	1	6	ORMDL3_1_6_20_r_<	reverse	<	chr17	38080844	38080885	42	52.381	98.1424	0	0	GAGAGAATTCTCACTCAGCACAACCCCTGCTGGACTGTGTCT	-	no		CCCACCAAAATGGGAGAAATGGATGACAGCACCAGYGTTTGA	UUUAUUAAAATGGGAGAAATGGATGAUAGUAUUAGYGTTTGA	TTTATTAAAATGGGAGAAATGGATGATAGTATTAGYGTTTGA
ORMDL3	1	7	ORMDL3_1_7_10_r_<	reverse	<	chr17	38080894	38080935	42	50	97.1662	0	0	GCCTAATGTGGGACATCTGCTCTTAAGCTCTTCCCATCAGGA	-	no		GACTACTTGGCTGACCCAAGAAAACTGAATCCTAGGCCAGCT	GAUTAUTTGGUTGAUUUAAGAAAAUTGAATUUTAGGUUAGUT	GATTATTTGGTTGATTTAAGAAAATTGAATTTTAGGTTAGTT
ORMDL3	1	8	ORMDL3_1_8_4_r_<	reverse	<	chr17	38080964	38081005	42	50	97.1662	0	0	GGCAGCAGTGGATGAACTATTTTGAGGTCACTGCATCCACTC	-	no		CATTTTTGTTCATCAAAGTYGAGTGACTCTCCTGCAGCAGGG	UATTTTTGTTUATUAAAGTYGAGTGAUTUTUUTGUAGUAGGG	TATTTTTGTTTATTAAAGTYGAGTGATTTTTTTGTAGTAGGG
ORMDL3	1	9	ORMDL3_1_9_9_r_<	reverse	<	chr17	38081089	38081130	42	50	97.1662	0	0	GGAGGAAGGGAGGAAGAAAGGAGAAAACAACAGACTAGGGAC	-	no		GGATATCTGGACCAAGAAACACTAGACACAGTAGAGGGYGGT	GGATATUTGGAUUAAGAAAUAUTAGAUAUAGTAGAGGGYGGT	GGATATTTGGATTAAGAAATATTAGATATAGTAGAGGGYGGT
ORMDL3	1	10	ORMDL3_1_10_3_r_<	reverse	<	chr17	38081159	38081200	42	50	97.1662	0	0	CTCCTGGGTGACACAAAACAACCCATCCGGATGTTTTCTCCA	-	no		CTGGAATGCTGGAGACAGGGAGAATCTTTTCTGYGYGAGCT	UTGGAATGUTGGAGAUAGGGAGAATUTTTTUTGYGYGAGUT	TTGGAATGTTGGAGATAGGGAGAATTTTTTTTGYGYGAGTT
ORMDL3	1	11	ORMDL3_1_11_8_r_<	reverse	<	chr17	38081284	38081325	42	50	97.1662	0	0	GAGGATAGAGAACGTGGCCAACACCTGTAACTCCCATAGAGA	-	no		YGACAAAGAAACTGCCACAGGAGGTTCCCCAAGTGAAAACAG	YGAUAAAGAAAUTGUUAUAGGAGGTTUUUUAAGTGAAAAUAG	YGATAAAGAAATTGTTATAGGAGGTTTTTTAAGTGAAAATAG
ORMDL3	1	12	ORMDL3_1_12_16_r_<	reverse	<	chr17	38081424	38081465	42	50	97.1662	0	0	CAGTCTCCCCTCTCAGCACCTGTTTCCAGGTGTATATTAGCA	-	no		TGTGCAGGCAATCCAGGATTACCTAAYGTGCAAGGAAAGCCT	TGTGUAGGUAATUUAGGATTAUUTAAYGTGUAAGGAAAGUUT	TGTGTAGGTAATTTAGGATTATTTAAYGTGTAAGGAAAGTTT
ORMDL3	1	13	ORMDL3_1_13_21_r_<	reverse	<	chr17	38081549	38081590	42	50	97.1662	0	0	AGGGAAGTAGAGAAGGAAGGGGTGGAATGATCTGCCCCTTAT	-	no		TAGCTGGGATCACAGGTATGCACAACCATGCCTGGCTAAGTT	TAGUTGGGATUAUAGGTATGUAUAAUUATGUUTGGUTAAGTT	TAGTTGGGATTATAGGTATGTATAATTATGTTTGGTTAAGTT
ORMDL3	1	15	ORMDL3_1_15_6_r_<	reverse	<	chr17	38081674	38081715	42	50	97.1662	0	0	CTCCCTATCTGAGATAGGGTCCTGCTTGCTAAAGACCGTAAG	-	no		AGTAAAGTCTCCCTATGTTTCCCAGGCTGGTGTCAAACTCCT	AGTAAAGTUTUUUTATGTTTUUUAGGUTGGTGTUAAAUTUUT	AGTAAAGTTTTTTTATGTTTTTTAGGTTGGTGTTAAATTTTT
ORMDL3	1	16	ORMDL3_1_16_4_r_<	reverse	<	chr17	38081764	38081805	42	50	97.1662	0	0	GTCCCAGATGGAGATATTCTAGAAGTACCCAGAAGGCCACCT	-	no		ATTACAGGGGTGAGCCACYGYGCCCAGTTCAAAACAATTTTT	ATTAUAGGGGTGAGUUAUYGYGUUUAGTTUAAAAUAATTTTT	ATTATAGGGGTGAGTTATYGYGTTTAGTTTAAAATAATTTTT
ORMDL3	1	17	ORMDL3_1_17_1_r_<	reverse	<	chr17	38081849	38081890	42	50	97.1662	0	0	TATCTCTGACTAGGATCCTAGCCAAACCTGCACAGGAGACTG	-	no		AACAAGAACATAGTGCTGTTAGYGTGCATGTGCACATGYGCA	AAUAAGAAUATAGTGUTGTTAGYGTGUATGTGUAUATGYGUA	AATAAGAATATAGTGTTGTTAGYGTGTATGTGTATATGYGTA
ORMDL3	1	18	ORMDL3_1_18_1_r_<	reverse	<	chr17	38081949	38081990	42	50	97.1662	0	0	GACAGCTCCAAGCTTAGAGACCTCAGAGAAAATGTGACCCAC	-	no		AAAAAGAAAATTAAAGGACAAGTCCAAGAGGTATATAGTCAAAAAAAATG	AAAAAGAAAATTAAAGGAUAAGTUUAAGAGGTATATAGTUAAAAAAAATG	AAAAAGAAAATTAAAGGATAAGTTTAAGAGGTATATAGTTAAAAAAAATG
ORMDL3	1	19	ORMDL3_1_19_5_r_<	reverse	<	chr17	38082069	38082110	42	50	97.1662	0	0	TCAGCGCAGCCCACTAGGCTGGATAATTGAGCCTAACAGAAA	-	no		TAAGTGAGAAAAACAGGGTGCAAAAGGTGTATATGATGCCACTTCAC	TAAGTGAGAAAAAUAGGGTGUAAAAGGTGTATATGATGUUAUTTUAU	TAAGTGAGAAAAATAGGGTGTAAAAGGTGTATATGATGTTATTTTAT
ORMDL3	1	20	ORMDL3_1_20_19_r_<	reverse	<	chr17	38082239	38082280	42	50	97.1662	0	0	ATGTGGCTGACAAGTGAGGGCTCTGAAGGACTTAACTCTGAC	-	no		CACAGTTGACCCTTGAACAGCAGGTTCTGAACTGCACAGATC	UAUAGTTGAUUUTTGAAUAGUAGGTTUTGAAUTGUAUAGATU	TATAGTTGATTTTTGAATAGTAGGTTTTGAATTGTATAGATT
ORMDL3	1	22	ORMDL3_1_22_1_r_<	reverse	<	chr17	38082349	38082390	42	50	97.1662	0	0	ACCTACAGGGGTGCTGGTATAGAAAGTCCACTAACCCTTCCT	-	no		TCTGAACTGCACAGATCCACTTATCCAYGGATTCTCTCCTGC	TUTGAAUTGUAUAGATUUAUTTATUUAYGGATTUTUTUUTGU	TTTGAATTGTATAGATTTATTTATTTAYGGATTTTTTTTTGT
ORMDL3	1	23	ORMDL3_1_23_1_r_<	reverse	<	chr17	38082449	38082490	42	50	97.1662	0	0	GCCTTTCTGGCTTTCACAGGGCAGCCAACAAAACTTGATGAG	-	no		CTGCTCAAYGTGAAGACAGTGAYGCTGAAGACCTTTGTGATG	UTGUTUAAYGTGAAGAUAGTGAYGUTGAAGAUUTTTGTGATG	TTGTTTAAYGTGAAGATAGTGAYGTTGAAGATTTTTGTGATG
ORMDL3	1	24	ORMDL3_1_24_5_r_<	reverse	<	chr17	38082569	38082610	42	47.619	96.19	0	0	AGAGCAGGAAACCACCAGAGACCCCTGAAAAAGAAGAGATCA	-	no		TTTAAGAYGGAGTCTCACACTGTYGCCCAGGCTTAAGTGCAG	TTTAAGAYGGAGTUTUAUAUTGTYGUUUAGGUTTAAGTGUAG	TTTAAGAYGGAGTTTTATATTGTYGTTTAGGTTTAAGTGTAG
ORMDL3	1	25	ORMDL3_1_25_8_r_<	reverse	<	chr17	38082684	38082725	42	50	97.1662	0	0	CCATTAGTAAAACAACCAACTGGCCCCTACCCTAGATGGGGA	-	no		GTTCAYGCCATTCTCCTGCCTCAGCCTCCTGGGTAG	GTTUAYGUUATTUTUUTGUUTUAGUUTUUTGGGTAG	GTTTAYGTTATTTTTTTGTTTTAGTTTTTTGGGTAG
ORMDL3	1	26	ORMDL3_1_26_3_r_<	reverse	<	chr17	38082759	38082800	42	50	97.1662	0	0	AGGTCTACAGGAGTTGAGCCGAAAACTTCTGCTGCCATAGCT	-	no		CAGGATGGTCTCAATCTCCTGACCTYGTGATCYGCCCAT	UAGGATGGTUTUAATUTUUTGAUUTYGTGATUYGUUUAT	TAGGATGGTTTTAATTTTTTGATTTYGTGATTYGTTTAT
ORMDL3	1	27	ORMDL3_1_27_1_r_<	reverse	<	chr17	38082849	38082890	42	47.619	96.19	0	0	CTCAAACCAGAGCCTGCAGCAACTCTGTTGTGTTAACCACTT	-	no		CAGGYGTGAGCCACYGYGCCYGGCCTATAAACAAC	UAGGYGTGAGUUAUYGYGUUYGGUUTATAAAUAAU	TAGGYGTGAGTTATYGYGTTYGGTTTATAAATAAT
ORMDL3	1	28	ORMDL3_1_28_20_r_<	reverse	<	chr17	38083044	38083085	42	50	97.1662	0	0	AAAGAGCAGCCCTCACAACAGCAAACCTCCTGTCTTCTGGAA	-	no		GCAYGGATTCCCAGYGCTGCYGTTTTACATAATCAGCCTTCT	GUAYGGATTUUUAGYGUTGUYGTTTTAUATAATUAGUUTTUT	GTAYGGATTTTTAGYGTTGTYGTTTTATATAATTAGTTTTTT
ORMDL3	1	29	ORMDL3_1_29_4_r_<	reverse	<	chr17	38083064	38083105	42	50	97.1662	0	0	GCAAACCTCCTGTCTTCTGGAAGAGGAGCACAAAACATCCAG	-	no		TCTTTGCCAAYGGAGACCCAGAGTCCAGAGAAACCYGAAAAA	TUTTTGUUAAYGGAGAUUUAGAGTUUAGAGAAAUUYGAAAAA	TTTTTGTTAAYGGAGATTTAGAGTTTAGAGAAATTYGAAAAA
ORMDL3	1	30	ORMDL3_1_30_6_r_<	reverse	<	chr17	38083174	38083214	41	53.6585	98.19	0	0	CCCCAAGCTGCAGGACCACAGCTGATAACCTCTCAACTTTG	-	no		CAGAGAAACCYGAAAAAGCAACCCCAGCTTTCCCAGGATGAG	UAGAGAAAUUYGAAAAAGUAAUUUUAGUTTTUUUAGGATGAG	TAGAGAAATTYGAAAAAGTAATTTTAGTTTTTTTAGGATGAG
ORMDL3	1	31	ORMDL3_1_31_11_r_<	reverse	<	chr17	38083299	38083338	40	55	98.24	0	0	GCGAAGAGGCGGAGTCCTCACTGTTGTTGGGGTTTTCTGA	-	no		TAGTGTTAATTAAAATTACCYGCAYGGGAGTGGATCCCYGCT	TAGTGTTAATTAAAATTAUUYGUAYGGGAGTGGATUUUYGUT	TAGTGTTAATTAAAATTATTYGTAYGGGAGTGGATTTTYGTT
ORMDL3	1	32	ORMDL3_1_32_19_r_<	reverse	<	chr17	38083439	38083473	35	65.7143	99.7043	0	0	TCTCCACGCGTTCACCCAGCCCTGGAGGCAGCCAA	-	no		TGGATCCCYGCTGACAATCTAGAAACAAGCAACAGACCCTCT	TGGATUUUYGUTGAUAATUTAGAAAUAAGUAAUAGAUUUTUT	TGGATTTTYGTTGATAATTTAGAAATAAGTAATAGATTTTTT
ORMDL3	1	33	ORMDL3_1_33_1_r_<	reverse	<	chr17	38083449	38083485	37	59.4595	98.4062	0	0	TTCACCCAGCCCTGGAGGCAGCCAAACGTTTATCCCC	-	no		CCAYGCCTTGGTCCCTGGAGACCACCCTCCAGGGC	UUAYGUUTTGGTUUUTGGAGAUUAUUUTUUAGGGU	TTAYGTTTTGGTTTTTGGAGATTATTTTTTAGGGT
ORMDL3	1	34	ORMDL3_1_34_3_r_<	reverse	<	chr17	38083559	38083596	38	57.8947	98.3479	0	0	TCGCACTTTATTCCTTGGCCACCTCCCCAGCCGATGCA	-	no		CAGCYGGCCCTTGCCCTGCCTGGYGCTYGGACYGC	UAGUYGGUUUTTGUUUTGUUTGGYGUTYGGAUYGU	TAGTYGGTTTTTGTTTTGTTTGGYGTTYGGATYGT
ORMDL3	1	35	ORMDL3_1_35_14_r_<	reverse	<	chr17	38083714	38083748	35	68.5714	100.876	0	0	CTCTTGGTTCCTTCCGGGCTCACCGTGTGGGGCCG	-	no		CACCTTTGCYGCCCCCTYGCCAGCCTCYGCAGCTT	UAUUTTTGUYGUUUUUTYGUUAGUUTUYGUAGUTT	TATTTTTGTYGTTTTTTYGTTAGTTTTYGTAGTTT
ORMDL3	1	36	ORMDL3_1_36_10_r_<	reverse	<	chr17	38083794	38083828	35	65.7143	99.7043	0	0	TGCTCCAGCAGCTGTAACAACCCGCGGCTGCAGCC	-	no		CAGATCCYGCTTATYGGGCCCATCTCCYGTTACATAAGG	UAGATUUYGUTTATYGGGUUUATUTUUYGTTAUATAAGG	TAGATTTYGTTTATYGGGTTTATTTTTYGTTATATAAGG
ORMDL3	1	37	ORMDL3_1_37_10_r_<	reverse	<	chr17	38083894	38083930	37	59.4595	98.4062	0	0	CGGCACGCCCGACGCCTTCTGGGAGTTGTAGTTTCTT	-	no		GCAGGGCTTTTGGTGGCCATGGGGGATAAGGGGYG	GUAGGGUTTTTGGTGGUUATGGGGGATAAGGGGYG	GTAGGGTTTTTGGTGGTTATGGGGGATAAGGGGYG
ORMDL3	1	38	ORMDL3_1_38_15_r_<	reverse	<	chr17	38084019	38084060	42	47.619	96.19	0	0	TTGGAAGTTGTACCGTGACGTGATGGTCAGATCGGATGATAG	-	no		CCTGTGGGAGATGCYGTGGGCCCTCTACTACAGATTAG	UUTGTGGGAGATGUYGTGGGUUUTUTAUTAUAGATTAG	TTTGTGGGAGATGTYGTGGGTTTTTTATTATAGATTAG
ORMDL3	1	39	ORMDL3_1_39_13_r_<	reverse	<	chr17	38084109	38084150	42	50	97.1662	0	0	GTATTTTATCCGTGCCCCAGTTTTGCAGATGAGGAGACTCGG	-	no		CCCTCTACTACAGATTAGGAAACAGGCCYGTAGAGGGGTCA	UUUTUTAUTAUAGATTAGGAAAUAGGUUYGTAGAGGGGTUA	TTTTTTATTATAGATTAGGAAATAGGTTYGTAGAGGGGTTA
ORMDL3	1	40	ORMDL3_1_40_4_r_<	reverse	<	chr17	38084164	38084205	42	50	97.1662	0	0	TTTCTGTAGGTCTTTGCTGGGTCCTAGACTGGATCGAAACCC	-	no		TGGGAAGCTTYGAGTGTGGACAGAGAGGGTGGGAATGAC	TGGGAAGUTTYGAGTGTGGAUAGAGAGGGTGGGAATGAU	TGGGAAGTTTYGAGTGTGGATAGAGAGGGTGGGAATGAT
ORMDL3	1	41	ORMDL3_1_41_15_r_<	reverse	<	chr17	38084319	38084358	40	55	98.24	0	0	CTCCTGGGAGAGCGCTTTTCACAACATTGGCTGGGATGAG	-	no		ATCCAGCATGCCTTGTGAGGAGGGTCACAAGCACACCCTT	ATUUAGUATGUUTTGTGAGGAGGGTUAUAAGUAUAUUUTT	ATTTAGTATGTTTTGTGAGGAGGGTTATAAGTATATTTTT
ORMDL3	1	42	ORMDL3_1_42_21_r_<	reverse	<	chr17	38084449	38084490	42	52.381	98.1424	0	0	CCGCACCTGACGTGAGAAGAGGCTACGTATCATAGATTCCTC	-	no		GGAAGTGGGTAGGGGAGAAATCTTGACATCAACACCCAACAG	GGAAGTGGGTAGGGGAGAAATUTTGAUATUAAUAUUUAAUAG	GGAAGTGGGTAGGGGAGAAATTTTGATATTAATATTTAATAG
ORMDL3	1	43	ORMDL3_1_43_9_r_<	reverse	<	chr17	38084489	38084530	42	50	97.1662	0	0	TCCATCAGTAGTAAGGAGCCTGAGTTTCTGTCTCAGGTCAGC	-	no		ACTTCTAGGAAAAYGAGGGAAGAGCAGGAAAAGGYGACATGG	AUTTUTAGGAAAAYGAGGGAAGAGUAGGAAAAGGYGAUATGG	ATTTTTAGGAAAAYGAGGGAAGAGTAGGAAAAGGYGATATGG
ORMDL3	1	44	ORMDL3_1_44_1_r_<	reverse	<	chr17	38084549	38084590	42	50	97.1662	0	0	GAGGCTCTGGTCTGCAGTTTTCACATCTGCATCGTCTAAAGG	-	no		GTGGCACTAGGAACACTTACAATCTCTGACCTGGACTAAGGC	GTGGUAUTAGGAAUAUTTAUAATUTUTGAUUTGGAUTAAGGU	GTGGTATTAGGAATATTTATAATTTTTGATTTGGATTAAGGT
ORMDL3	1	45	ORMDL3_1_45_10_r_<	reverse	<	chr17	38084694	38084735	42	50	97.1662	0	0	GTGAAACCCCACCTCCAAGGTTGTGGGAACCCAAAAGAATGT	-	no		TGGCCCAGTTAAGAGTTTCCCAGAAGGATGGCCCATACACTT	TGGUUUAGTTAAGAGTTTUUUAGAAGGATGGUUUATAUAUTT	TGGTTTAGTTAAGAGTTTTTTAGAAGGATGGTTTATATATTT
ORMDL3	1	46	ORMDL3_1_46_8_r_<	reverse	<	chr17	38084784	38084825	42	50	97.1662	0	0	GAGGTTGAACTAAATGGCTCTTGAGGTCTCCTCGGTTACTCC	-	no		TTGAGTCTGGGAGTTGGAGGCCAGCCTAGGCAGGCAA	TTGAGTUTGGGAGTTGGAGGUUAGUUTAGGUAGGUAA	TTGAGTTTGGGAGTTGGAGGTTAGTTTAGGTAGGTAA
ORMDL3	1	47	ORMDL3_1_47_5_r_<	reverse	<	chr17	38084869	38084910	42	50	97.1662	0	0	TCCTTACCCAGCTTCTTTCTAAGTCCACTCTATGCAGGGCAG	-	no		GACCTGGAAATCTGAACTTTGACAATCCCTCTCACAGTGGGG	GAUUTGGAAATUTGAAUTTTGAUAATUUUTUTUAUAGTGGGG	GATTTGGAAATTTGAATTTTGATAATTTTTTTTATAGTGGGG
ORMDL3	1	48	ORMDL3_1_48_2_r_<	reverse	<	chr17	38084954	38084995	42	50	97.1662	0	0	GACTCTGAATGGCAGTTCATGGCACCCTGAACTGAAAGTGAG	-	no		ACTTTGACAATCCCTCTCACAGTGGGGCCAAGGAGGAATTAG	AUTTTGAUAATUUUTUTUAUAGTGGGGUUAAGGAGGAATTAG	ATTTTGATAATTTTTTTTATAGTGGGGTTAAGGAGGAATTAG
ORMDL3	1	49	ORMDL3_1_49_16_r_<	reverse	<	chr17	38085124	38085165	42	52.381	98.1424	0	0	ACTTAGTGGTCACCAGGCAGGTGGGTATTTGAACCACCCAGA	-	no		AAATTCCCATAGCTGGTAGACTGTGGTCACAGCCACAGTGCA	AAATTUUUATAGUTGGTAGAUTGTGGTUAUAGUUAUAGTGUA	AAATTTTTATAGTTGGTAGATTGTGGTTATAGTTATAGTGTA
ORMDL3	1	50	ORMDL3_1_50_4_r_<	reverse	<	chr17	38085164	38085205	42	50	97.1662	0	0	GAGCAGAACAGGCAGCTTCTTCAATATTTCCAGGGCCAATGG	-	no		CACTAAGACTATCTGCTCAGCACTTCTGGTGACCCAAAAGGG	UAUTAAGAUTATUTGUTUAGUAUTTUTGGTGAUUUAAAAGGG	TATTAAGATTATTTGTTTAGTATTTTTGGTGATTTAAAAGGG
ORMDL3	1	51	ORMDL3_1_51_2_r_<	reverse	<	chr17	38085254	38085295	42	50	97.1662	0	0	TAGCTCTGCCTATGTCCTGTGGAAGTTTCTCCTGGTTTGTGG	-	no		ACCCAGATCTTGGAAACTCTGCCCTGGACCCTTCTCAATAAG	AUUUAGATUTTGGAAAUTUTGUUUTGGAUUUTTUTUAATAAG	ATTTAGATTTTGGAAATTTTGTTTTGGATTTTTTTTAATAAG
ORMDL3	1	52	ORMDL3_1_52_19_r_<	reverse	<	chr17	38085439	38085480	42	50	97.1662	0	0	CTGGGATTCTTCATCCTCCATCAAGTTGATCGATCCCTCTGG	-	no		GCCCTGGACCCTTCTCAATAAGTCCATGAGAAATCAAACTCT	GUUUTGGAUUUTTUTUAATAAGTUUATGAGAAATUAAAUTUT	GTTTTGGATTTTTTTTAATAAGTTTATGAGAAATTAAATTTT
ORMDL3	1	54	ORMDL3_1_54_21_r_<	reverse	<	chr17	38085649	38085692	44	43.1818	95.2582	0	0	CAGAGTTCTGACTCACTCTAGGTTTGTGGTAAATTGCAGATCAC	-	no		AGATAGTGCCTGAAAAAGCAGAGACCATGGTGTCAGGYGTCA	AGATAGTGUUTGAAAAAGUAGAGAUUATGGTGTUAGGYGTUA	AGATAGTGTTTGAAAAAGTAGAGATTATGGTGTTAGGYGTTA
ORMDL3	1	55	ORMDL3_1_55_8_r_<	reverse	<	chr17	38085684	38085725	42	47.619	96.19	0	0	GCAGATCACTTTCTGCTTTATTTAGCGGGAGTCCCTGTTGTC	-	no		ATGGYGCTTTTGTTGACCAYGGTCATTGCTCTCACTTGCCTT	ATGGYGUTTTTGTTGAUUAYGGTUATTGUTUTUAUTTGUUTT	ATGGYGTTTTTGTTGATTAYGGTTATTGTTTTTATTTGTTTT
ORMDL3	1	56	ORMDL3_1_56_15_r_<	reverse	<	chr17	38085819	38085860	42	50	97.1662	0	0	GACAGCTCTCTTATTTCGTGCTGGGGGACATACAAACCCTTG	-	no		TCTACAGCCCTCAGGGAGCTCATTGAGGAGCTGGTCAACAT	TUTAUAGUUUTUAGGGAGUTUATTGAGGAGUTGGTUAAUAT	TTTATAGTTTTTAGGGAGTTTATTGAGGAGTTGGTTAATAT
ORMDL3	1	57	ORMDL3_1_57_2_r_<	reverse	<	chr17	38085854	38085895	42	47.619	96.19	0	0	ACCCTTGGACAAACACTTGTCACTGTGTGCCAAGAAGCTGAA	-	no		TGGTCCTAAGATGCCTGTAGGTCAGGAAAAATCTCCATGGAC	TGGTUUTAAGATGUUTGTAGGTUAGGAAAAATUTUUATGGAU	TGGTTTTAAGATGTTTGTAGGTTAGGAAAAATTTTTATGGAT
ORMDL3	1	58	ORMDL3_1_58_1_r_<	reverse	<	chr17	38085949	38085990	42	45.2381	95.2138	0	0	AAGTCATCCCATGTACAGGAAAAGCTGCAATGTGTCAGGATG	-	no		GGGCTCAGCACTGTGGATGGACCTATGGAGGTGTCTG	GGGUTUAGUAUTGTGGATGGAUUTATGGAGGTGTUTG	GGGTTTAGTATTGTGGATGGATTTATGGAGGTGTTTG
ORMDL3	1	59	ORMDL3_1_59_10_r_<	reverse	<	chr17	38086094	38086135	42	47.619	96.19	0	0	GGACAGATTGTGAAAACCCTGTGGCAGTATGGGGAATGTTTG	-	no		ACCCTCCCAGAACCATGTGGCATTTGCCAACTGGATTTTGAC	AUUUTUUUAGAAUUATGTGGUATTTGUUAAUTGGATTTTGAU	ATTTTTTTAGAATTATGTGGTATTTGTTAATTGGATTTTGAT
ORMDL3	1	60	ORMDL3_1_60_20_r_<	reverse	<	chr17	38086244	38086285	42	47.619	96.19	0	0	TTAACAAATAAAACTGGGGCCAGGTATGGTGACTCACGCCTG	-	no		CTGGATTTTGACCATAACAATGCAGCCATTCTCCCCAGCACC	UTGGATTTTGAUUATAAUAATGUAGUUATTUTUUUUAGUAUU	TTGGATTTTGATTATAATAATGTAGTTATTTTTTTTAGTATT
ORMDL3	1	62	ORMDL3_1_62_13_r_<	reverse	<	chr17	38086409	38086449	41	53.6585	98.19	0	0	TAGTCCCAGCTACTCAGGAGGCTGAGGTGGGAGGATCAATT	-	no		TGCCCCACTAGTAACAGCTCACATGTCTGAGCACTGCTTACA	TGUUUUAUTAGTAAUAGUTUAUATGTUTGAGUAUTGUTTAUA	TGTTTTATTAGTAATAGTTTATATGTTTGAGTATTGTTTATA
ORMDL3	1	63	ORMDL3_1_63_10_r_<	reverse	<	chr17	38086494	38086535	42	50	97.1662	0	0	GCATTCCAGTCTGGGCAGCAGAGTGAGATCCTGTCTCAAAAA	-	no		AGAGGCAGGTAYGATGAACCCATTCTGCTAAGGTTCAGTGAG	AGAGGUAGGTAYGATGAAUUUATTUTGUTAAGGTTUAGTGAG	AGAGGTAGGTAYGATGAATTTATTTTGTTAAGGTTTAGTGAG
ORMDL3	1	64	ORMDL3_1_64_12_r_<	reverse	<	chr17	38086604	38086653	50	30	92.09	0	0	TCAACTAAAAGTCTTATTTGGATCCTGATTCAAGCAAACTGACTTTAAAA	-	no		CTGCAGTGTTCCCTCACCATCAGAAGGCAGGGCATTTAATAC	UTGUAGTGTTUUUTUAUUATUAGAAGGUAGGGUATTTAATAU	TTGTAGTGTTTTTTTATTATTAGAAGGTAGGGTATTTAATAT
ORMDL3	1	65	ORMDL3_1_65_20_r_<	reverse	<	chr17	38086744	38086781	38	57.8947	98.3479	0	0	TGAGGTCAGGAGTTTGACACCAGCCTGGCCAACGTGGT	-	no		TGACTATGGCAAGCCTTGCATGCAGCTTGTCCCTTACTAGTG	TGAUTATGGUAAGUUTTGUATGUAGUTTGTUUUTTAUTAGTG	TGATTATGGTAAGTTTTGTATGTAGTTTGTTTTTTATTAGTG
ORMDL3	1	66	ORMDL3_1_66_4_r_<	reverse	<	chr17	38086764	38086805	42	50	97.1662	0	0	CAGCCTGGCCAACGTGGTGAAACTCCGTCTCTACTAAAACTA	-	no		ACCTCACCCCTATGCCTGCTGTTCAAAGCAGAAAAYGAAGCT	AUUTUAUUUUTATGUUTGUTGTTUAAAGUAGAAAAYGAAGUT	ATTTTATTTTTATGTTTGTTGTTTAAAGTAGAAAAYGAAGTT
ORMDL3	1	67	ORMDL3_1_67_1_r_<	reverse	<	chr17	38086849	38086890	42	50	97.1662	0	0	TACTCAGGAGGCTGAAGCAAGAGAATTGCTTGAACCCAGGAG	-	no		GCCCACAACCCCTGCCAGCACTCTGCTCACTGTCA	GUUUAUAAUUUUTGUUAGUAUTUTGUTUAUTGTUA	GTTTATAATTTTTGTTAGTATTTTGTTTATTGTTA
ORMDL3	1	68	ORMDL3_1_68_10_r_<	reverse	<	chr17	38086994	38087043	50	32	92.91	0	0	AAGTTATCAGGCAAATTTGAATACTGACAAGGTATTCAACGATATTAAGG	-	no		CTCTGCAATGGCAGCATGGTATGGAGCATCAACCTGACAGCT	UTUTGUAATGGUAGUATGGTATGGAGUATUAAUUTGAUAGUT	TTTTGTAATGGTAGTATGGTATGGAGTATTAATTTGATAGTT
ORMDL3	1	69	ORMDL3_1_69_4_r_<	reverse	<	chr17	38087096	38087137	42	52.381	98.1424	0	0	TTTAAAAAGTCCTCCATGGCTGGGCGTGGTAGCTCATGCCTG	-	no		TTATCTTCTCTGAGCCTCCCTTCCATGGCTGGGGTTCCAAG	TTATUTTUTUTGAGUUTUUUTTUUATGGUTGGGGTTUUAAG	TTATTTTTTTTGAGTTTTTTTTTTATGGTTGGGGTTTTAAG
ORMDL3	1	70	ORMDL3_1_downstream_11_r_<	reverse	<	chr17	38087238	38087279	42	50	97.1662	0	0	TACAAAAATTAGCCAGGCGTGGTGACAGGCGCCTATAATCCC	-	no		CAGGCATCTCAGCCCCATCTTCCTGCAGACTCACAAAAGG	UAGGUATUTUAGUUUUATUTTUUTGUAGAUTUAUAAAAGG	TAGGTATTTTAGTTTTATTTTTTTGTAGATTTATAAAAGG
